# Supplementary material for: Integrated network-based multiple computational analyses for identification of co-expressed candidate genes associated with neurological manifestations of COVID-19
Source: Sci Rep. 2022 Oct 13;12:17141. doi: 10.1038/s41598-022-21109-3 (PMC9558001; doi:10.1038/s41598-022-21109-3)
Supplement: Supplementary file 1 — Supplementary Tables. [file 41598_2022_21109_MOESM1_ESM.xlsx]

## Sheet: Title
Supplementary File 1 (Sheet 2-6 corresponds to Table S1-S5): Details of literature searches to find the neurological symptoms of COVID-19 patients and their associations with diseases and genes for construction of TN. The file contains total five sheets having following details.
Table S1: Summary of research articles reporting neurological symptoms of COVID-19 curated in PubMed for construction of TN. (Related to Fig. 2 Point 1)
Table S2: Summary of bibliographic analyses of neurological symptoms of COVID-19 identified in literature searches for construction of TN. (Related to Fig. 2 Point 1)
Table S3: Summary of associations of diseases and genes with neurological symptoms of COVID-19 curated in HPO database during construction of TN. (Related to Fig. 2 Point 2 and 3)
Table S4: Summary of association of genes with diseases linked with neurological symptoms of COVID-19, curated by MalaCards database during construction of TN. (Related to Fig. 2 Point 4)
Table S5: Adjacency matrix of 100 Symptoms (vector of diseases) and 48 Diseases (vector of symptoms) for Cosine semantic similarity calculation during construction of TN. (Related to Fig. 2 Point 7 and 8)

## Sheet: Table S1
Table S1: Summary of research articles reporting neurological symptoms of COVID-19 curated in PubMed for construction of TN.
Related to Fig. 2 Point 1
Serial No.	PubMed ID	Type of Article	Title	Authors	Citation	First Author	Journal/Book	Publication Year	Create Date	PMCID	DOI	Remarks
1	32776905	Narrative review	Anosmia: a missing link in the neuroimmunology of coronavirus disease 2019 (COVID-19)	Yazdanpanah N, Saghazadeh A, Rezaei N.	Rev Neurosci. 2020 Aug 10:/j/revneuro.ahead-of-print/revneuro-2020-0039/revneuro-2020-0039.xml. doi: 10.1515/revneuro-2020-0039. Online ahead of print.	Yazdanpanah N	Rev Neurosci	2020	2020-08-11		10.1515/revneuro-2020-0039	Brain related neurological symptoms term present in the article.
2	32771053	Clinical case/cohort study	Delirium and encephalopathy in severe COVID-19: a cohort analysis of ICU patients	Helms J, Kremer S, Merdji H, Schenck M, Severac F, Clere-Jehl R, Studer A, Radosavljevic M, Kummerlen C, Monnier A, Boulay C, Fafi-Kremer S, Castelain V, Ohana M, Anheim M, Schneider F, Meziani F.	Crit Care. 2020 Aug 8;24(1):491. doi: 10.1186/s13054-020-03200-1.	Helms J	Crit Care	2020	2020-08-11	PMC7414289	10.1186/s13054-020-03200-1	Brain related neurological symptoms term present in the article.
3	32767055	Narrative review	Challenges and management of neurological and psychiatric manifestations in SARS-CoV-2 (COVID-19) patients	Orsini A, Corsi M, Santangelo A, Riva A, Peroni D, Foiadelli T, Savasta S, Striano P.	Neurol Sci. 2020 Sep;41(9):2353-2366. doi: 10.1007/s10072-020-04544-w. Epub 2020 Aug 6.	Orsini A	Neurol Sci	2020	2020-08-09	PMC7410516	10.1007/s10072-020-04544-w	Brain related neurological symptoms term present in the article.
4	32758257	Narrative review	Central nervous system complications associated with SARS-CoV-2 infection: integrative concepts of pathophysiology and case reports	Najjar S, Najjar A, Chong DJ, Pramanik BK, Kirsch C, Kuzniecky RI, Pacia SV, Azhar S.	J Neuroinflammation. 2020 Aug 6;17(1):231. doi: 10.1186/s12974-020-01896-0.	Najjar S	J Neuroinflammation	2020	2020-08-08	PMC7406702	10.1186/s12974-020-01896-0	Brain related neurological symptoms term present in the article.
5	32756734	Clinical case/cohort study	Neurological consultations and diagnoses in a large, dedicated COVID-19 university hospital	Studart-Neto A, Guedes BF, Tuma RLE, Camelo Filho AE, Kubota GT, Iepsen BD, Moreira GP, Rodrigues JC, Ferrari MMH, Carra RB, Spera RR, Oku MHM, Terrim S, Lopes CCB, Passos Neto CEB, Fiorentino MD, DE Souza JCC, Baima JPS, DA Silva TFF.	Arq Neuropsiquiatr. 2020 Aug 3:S0004-282X2020005018101. doi: 10.1590/0004-282x20200089. Online ahead of print.	Studart-Neto A	Arq Neuropsiquiatr	2020	2020-08-07		10.1590/0004-282x20200089	Brain related neurological symptoms term present in the article.
6	32751841	Narrative review	SARS-CoV-2 and the Nervous System: From Clinical Features to Molecular Mechanisms	Pennisi M, Lanza G, Falzone L, Fisicaro F, Ferri R, Bella R.	Int J Mol Sci. 2020 Jul 31;21(15):E5475. doi: 10.3390/ijms21155475.	Pennisi M	Int J Mol Sci	2020	2020-08-06		10.3390/ijms21155475	Brain related neurological symptoms term present in the article.
7	32737799	Clinical case/cohort study	A First Case of Acute Cerebellitis Associated with Coronavirus Disease (COVID-19): a Case Report and Literature Review	Fadakar N, Ghaemmaghami S, Masoompour SM, Shirazi Yeganeh B, Akbari A, Hooshmandi S, Ostovan VR.	Cerebellum. 2020 Jul 31:1-4. doi: 10.1007/s12311-020-01177-9. Online ahead of print.	Fadakar N	Cerebellum	2020	2020-08-02	PMC7393247	10.1007/s12311-020-01177-9	Brain related neurological symptoms term present in the article.
8	32730234	Clinical case/cohort study	COVID-19 Precipitating Status Epilepticus in a Pediatric Patient	Farley M, Zuberi J.	Am J Case Rep. 2020 Jul 30;21:e925776. doi: 10.12659/AJCR.925776.	Farley M	Am J Case Rep	2020	2020-07-31		10.12659/AJCR.925776	Brain related neurological symptoms term present in the article.
9	32729463	Narrative review	Neuropathogenesis of SARS-CoV-2 infection	Khan S, Gomes J.	Elife. 2020 Jul 30;9:e59136. doi: 10.7554/eLife.59136.	Khan S	Elife	2020	2020-07-31	PMC7392602	10.7554/eLife.59136	Brain related neurological symptoms term present in the article.
10	32726792		Gamma Knife Radiosurgery for Treatment of Brain Metastases during the COVID-19 Outbreak	CrisÃ FM, Leocata F, Arienti VM, Picano M, Berta L, Mainardi HS, Monti AF, Musca F, Colombo S, Palazzi M, La Camera A.	Stereotact Funct Neurosurg. 2020 Jul 29:1-5. doi: 10.1159/000510271. Online ahead of print.	CrisÃ FM	Stereotact Funct Neurosurg	2020	2020-07-30		10.1159/000510271	No brain related neurological symptoms term present in the article.
11	32730915	Systematic review	The SARS-CoV-2 and mental health: From biological mechanisms to social consequences	Szcześniak D, Gładka A, Misiak B, Cyran A, Rymaszewska J.	Prog Neuropsychopharmacol Biol Psychiatry. 2020 Jul 28;104:110046. doi: 10.1016/j.pnpbp.2020.110046. Online ahead of print.	Szcześniak D	Prog Neuropsychopharmacol Biol Psychiatry	2020	2020-07-31	PMC7384993	10.1016/j.pnpbp.2020.110046	Brain related neurological symptoms term present in the article.
12	32725545	Narrative review	Coronaviruses: a challenge of today and a call for extended human postmortem brain analyses	Riederer P, Ter Meulen V.	J Neural Transm (Vienna). 2020 Sep;127(9):1217-1228. doi: 10.1007/s00702-020-02230-x. Epub 2020 Jul 28.	Riederer P	J Neural Transm (Vienna)	2020	2020-07-30	PMC7386201	10.1007/s00702-020-02230-x	Brain related neurological symptoms term present in the article.
13	32725449	Systematic review	Neuroinvasion, neurotropic, and neuroinflammatory events of SARS-CoV-2: understanding the neurological manifestations in COVID-19 patients	Yachou Y, El Idrissi A, Belapasov V, Ait Benali S.	Neurol Sci. 2020 Jul 28:1-13. doi: 10.1007/s10072-020-04575-3. Online ahead of print.	Yachou Y	Neurol Sci	2020	2020-07-30	PMC7385206	10.1007/s10072-020-04575-3	Brain related neurological symptoms term present in the article.
14	32730975		"Staying Home" - Early Changes in Patterns of Neurotrauma in New York City during the COVID-19 Pandemic	Lara-Reyna J, Yaeger KA, Rossitto CP, Camara D, Wedderburn R, Ghatan S, Bederson JB, Margetis K.	World Neurosurg. 2020 Jul 27:S1878-8750(20)31676-4. doi: 10.1016/j.wneu.2020.07.155. Online ahead of print.	Lara-Reyna J	World Neurosurg	2020	2020-07-31	PMC7383169	10.1016/j.wneu.2020.07.155	No brain related neurological symptoms term present in the article.
15	32720223	Narrative review	Organ-specific manifestations of COVID-19 infection	Gavriatopoulou M, Korompoki E, Fotiou D, Ntanasis-Stathopoulos I, Psaltopoulou T, Kastritis E, Terpos E, Dimopoulos MA.	Clin Exp Med. 2020 Jul 27:1-14. doi: 10.1007/s10238-020-00648-x. Online ahead of print.	Gavriatopoulou M	Clin Exp Med	2020	2020-07-29	PMC7383117	10.1007/s10238-020-00648-x	Brain related neurological symptoms term present in the article.
16	32627524	Narrative review	Considerations around the SARS-CoV-2 Spike Protein with Particular Attention to COVID-19 Brain Infection and Neurological Symptoms	Hassanzadeh K, Perez Pena H, Dragotto J, Buccarello L, Iorio F, Pieraccini S, Sancini G, Feligioni M.	ACS Chem Neurosci. 2020 Jul 21:acschemneuro.0c00373. doi: 10.1021/acschemneuro.0c00373. Online ahead of print.	Hassanzadeh K	ACS Chem Neurosci	2020	2020-07-07	PMC7374936	10.1021/acschemneuro.0c00373	Brain related neurological symptoms term present in the article.
17	32683890	Narrative review	What HIV in the Brain Can Teach Us About SARS-CoV-2 Neurological Complications?	Al-Harthi L, Campbell E, Schneider JA, Bennett DA.	AIDS Res Hum Retroviruses. 2020 Aug 10. doi: 10.1089/AID.2020.0161. Online ahead of print.	Al-Harthi L	AIDS Res Hum Retroviruses	2020	2020-07-21		10.1089/AID.2020.0161	Brain related neurological symptoms term present in the article.
18	32682993		Brain abnormalities in COVID-19 acute/subacute phase: A rapid systematic review	Egbert AR, Cankurtaran S, Karpiak S.	Brain Behav Immun. 2020 Jul 17:S0889-1591(20)31253-8. doi: 10.1016/j.bbi.2020.07.014. Online ahead of print.	Egbert AR	Brain Behav Immun	2020	2020-07-20	PMC7366124	10.1016/j.bbi.2020.07.014	No brain related neurological symptoms term present in the article.
19	32680942	Clinical case/cohort study	Neurologic and neuroimaging findings in COVID-19 patients: A retrospective multicenter study	Kremer S, Lersy F, Anheim M, Merdji H, Schenck M, OesterlÃ© H, Bolognini F, Messie J, Henri-Feugeas MC, Khalil A, Gaudemer A, CarrÃ© S, Alleg M, Lecocq C, Schmitt E, Anxionnat R, Zhu F, Jager L, Nesser P, Mba YT, Hmeydia G, Benzakoun J, Oppenheim C, FerrÃ© JC, Maamar A, Carsin-Nicol B, Comby PO, Ricolfi F, Thouant P, Boutet C, Fabre X, Forestier G, de Beaurepaire I, Bornet G, Desal H, Boulouis G,…	Neurology. 2020 Jul 17:10.1212/WNL.0000000000010112. doi: 10.1212/WNL.0000000000010112. Online ahead of print.	Kremer S	Neurology	2020	2020-07-19		10.1212/WNL.0000000000010112	Brain related neurological symptoms term present in the article.
20	32677875	Clinical case/cohort study	Retrospective Observational Study of Brain Magnetic Resonance Imaging Findings in Patients with Acute SARS-CoV-2 Infection and Neurological Manifestations	Chougar L, Shor N, Weiss N, Galanaud D, Leclercq D, Mathon B, Belkacem S, StroÃ«r S, Burrel S, Boutolleau D, Demoule A, Rosso C, Delorme C, Seilhean D, Dormont D, Morawiec E, Raux M, Demeret S, Gerber S, Trunet S, Similowski T, Degos V, Rufat P, Corvol JC, LehÃ©ricy S, Pyatigorskaya N; CoCo Neurosciences study group.	Radiology. 2020 Jul 17:202422. doi: 10.1148/radiol.2020202422. Online ahead of print.	Chougar L	Radiology	2020	2020-07-18	PMC7370354	10.1148/radiol.2020202422	Brain related neurological symptoms term present in the article.
21	32440692	Narrative review	Temporal Correlation Between Neurological and Gastrointestinal Symptoms of SARS-CoV-2	Bostancıklıoğlu M.	Inflamm Bowel Dis. 2020 Jul 17;26(8):e89-e91. doi: 10.1093/ibd/izaa131.	Bostancıklıoğlu M	Inflamm Bowel Dis	2020	2020-05-23	PMC7313997	10.1093/ibd/izaa131	Brain related neurological symptoms term present in the article.
22	32672843	Narrative review	Encephalitic syndrome and anosmia in COVID-19: do these clinical presentations really reflect SARS-CoV-2 neurotropism? A theory based on the review of 25 COVID-19 cases	Pouga L.	J Med Virol. 2020 Jul 16:10.1002/jmv.26309. doi: 10.1002/jmv.26309. Online ahead of print.	Pouga L	J Med Virol	2020	2020-07-17	PMC7405279	10.1002/jmv.26309	Brain related neurological symptoms term present in the article.
23	32699855		Clinical Electroencephalography Findings and Considerations in Hospitalized Patients with Coronavirus SARS-CoV-2	Ayub N, Cohen J, Jing J, Jain A, Tesh R, Mukerji SS, Zafar SF, Westover MB, Kimchi EY.	medRxiv. 2020 Jul 15:2020.07.13.20152207. doi: 10.1101/2020.07.13.20152207. Preprint.	Ayub N	medRxiv	2020	2020-07-24	PMC7373142	10.1101/2020.07.13.20152207	No brain related neurological symptoms term present in the article.
24	32668062	Narrative review	Severe acute respiratory syndrome coronavirus-2 may be an underappreciated pathogen of the central nervous system	Alam SB, Willows S, Kulka M, Sandhu JK.	Eur J Neurol. 2020 Jul 15:10.1111/ene.14442. doi: 10.1111/ene.14442. Online ahead of print.	Alam SB	Eur J Neurol	2020	2020-07-16	PMC7405269	10.1111/ene.14442	Brain related neurological symptoms term present in the article.
25	32667047		Neurological manifestations of SARS-CoV-2 - a systemic review	SÅ‚yk S, Domitrz I.	Neurol Neurochir Pol. 2020 Jul 15. doi: 10.5603/PJNNS.a2020.0050. Online ahead of print.	SÅ‚yk S	Neurol Neurochir Pol	2020	2020-07-16		10.5603/PJNNS.a2020.0050	Polish & Not Accesible.
26	32754114	Clinical case/cohort study	Neurological Manifestations in Critically Ill Patients With COVID-19: A Retrospective Study	Fan S, Xiao M, Han F, Xia P, Bai X, Chen H, Zhang H, Ding X, Zhao H, Zhao J, Sun X, Jiang W, Wang C, Cao W, Guo F, Tian R, Gao P, Wu W, Ma J, Wu D, Liu Z, Zhou X, Wang J, Guan T, Qin Y, Li T, Xu Y, Zhang D, Chen Y, Xie J, Li Y, Yan X, Zhu Y, Peng B, Cui L, Zhang S, Guan H.	Front Neurol. 2020 Jul 10;11:806. doi: 10.3389/fneur.2020.00806. eCollection 2020.	Fan S	Front Neurol	2020	2020-08-06	PMC7365850	10.3389/fneur.2020.00806	Brain related neurological symptoms term present in the article.
27	32679347	Clinical case/cohort study	Posterior reversible encephalopathy syndrome in patients with COVID-19	Parauda SC, Gao V, Gewirtz AN, Parikh NS, Merkler AE, Lantos J, White H, Leifer D, Navi BB, Segal AZ.	J Neurol Sci. 2020 Jul 9;416:117019. doi: 10.1016/j.jns.2020.117019. Online ahead of print.	Parauda SC	J Neurol Sci	2020	2020-07-18	PMC7347314	10.1016/j.jns.2020.117019	Brain related neurological symptoms term present in the article.
28	32639679	Clinical case/cohort study	Unusual Microbleeds in Brain MRI of Covid-19 Patients	Fitsiori A, Pugin D, Thieffry C, Lalive P, Vargas MI.	J Neuroimaging. 2020 Jul 8:10.1111/jon.12755. doi: 10.1111/jon.12755. Online ahead of print.	Fitsiori A	J Neuroimaging	2020	2020-07-09	PMC7361874	10.1111/jon.12755	Brain related neurological symptoms term present in the article.
29	32637987	Clinical case/cohort study	The emerging spectrum of COVID-19 neurology: clinical, radiological and laboratory findings	Paterson RW, Brown RL, Benjamin L, Nortley R, Wiethoff S, Bharucha T, Jayaseelan DL, Kumar G, Raftopoulos RE, Zambreanu L, Vivekanandam V, Khoo A, Geraldes R, Chinthapalli K, Boyd E, Tuzlali H, Price G, Christofi G, Morrow J, McNamara P, McLoughlin B, Lim ST, Mehta PR, Levee V, Keddie S, Yong W, Trip SA, Foulkes AJM, Hotton G, Miller TD, Everitt AD, Carswell C, Davies NWS, Yoong M, Attwell D, Sre…	Brain. 2020 Jul 8:awaa240. doi: 10.1093/brain/awaa240. Online ahead of print.	Paterson RW	Brain	2020	2020-07-09		10.1093/brain/awaa240	Brain related neurological symptoms term present in the article.
30	32633581		Encephalomyelitis associated with Covid-19 infection: case report	Demirci Otluoglu G, Yener U, Demir MK, Yilmaz B.	Br J Neurosurg. 2020 Jul 7:1-3. doi: 10.1080/02688697.2020.1787342. Online ahead of print.	Demirci Otluoglu G	Br J Neurosurg	2020	2020-07-08		10.1080/02688697.2020.1787342	No brain related neurological symptoms term present in the article.
31	32635188		Analysis of ACE2 Genetic Variability among Populations Highlights a Possible Link with COVID-19-Related Neurological Complications	Strafella C, Caputo V, Termine A, Barati S, Gambardella S, Borgiani P, Caltagirone C, Novelli G, Giardina E, Cascella R.	Genes (Basel). 2020 Jul 3;11(7):E741. doi: 10.3390/genes11070741.	Strafella C	Genes (Basel)	2020	2020-07-09		10.3390/genes11070741	No brain related neurological symptoms term present in the article.
32	32628969	Narrative review	Potential neurological effects of severe COVID-19 infection	Nuzzo D, Picone P.	Neurosci Res. 2020 Jul 3:S0168-0102(20)30399-0. doi: 10.1016/j.neures.2020.06.009. Online ahead of print.	Nuzzo D	Neurosci Res	2020	2020-07-07	PMC7333632	10.1016/j.neures.2020.06.009	Brain related neurological symptoms term present in the article.
33	32610334	Narrative review	COVID-19 Infection and Neurological Complications: Present Findings and Future Predictions	Beghi E, Feigin V, Caso V, Santalucia P, Logroscino G.	Neuroepidemiology. 2020 Jul 1:1-6. doi: 10.1159/000508991. Online ahead of print.	Beghi E	Neuroepidemiology	2020	2020-07-02		10.1159/000508991	Brain related neurological symptoms term present in the article.
34	32609336	Clinical case/cohort study	Neurologic and Radiographic Findings Associated With COVID-19 Infection in Children	Abdel-Mannan O, Eyre M, LÃ¶bel U, Bamford A, Eltze C, Hameed B, Hemingway C, Hacohen Y.	JAMA Neurol. 2020 Jul 1:e202687. doi: 10.1001/jamaneurol.2020.2687. Online ahead of print.	Abdel-Mannan O	JAMA Neurol	2020	2020-07-02	PMC7330822	10.1001/jamaneurol.2020.2687	Brain related neurological symptoms term present in the article.
35	32314810	Clinical case/cohort study	Central nervous system involvement by severe acute respiratory syndrome coronavirus-2 (SARS-CoV-2)	Paniz-Mondolfi A, Bryce C, Grimes Z, Gordon RE, Reidy J, Lednicky J, Sordillo EM, Fowkes M.	J Med Virol. 2020 Jul;92(7):699-702. doi: 10.1002/jmv.25915.	Paniz-Mondolfi A	J Med Virol	2020	2020-04-22	PMC7264598	10.1002/jmv.25915	Brain related neurological symptoms term present in the article.
36	32600350	Clinical case/cohort study	The impact of COVID-19 on ischemic stroke	Zhai P, Ding Y, Li Y.	Diagn Pathol. 2020 Jun 29;15(1):78. doi: 10.1186/s13000-020-00994-0.	Zhai P	Diagn Pathol	2020	2020-07-01	PMC7323364	10.1186/s13000-020-00994-0	Brain related neurological symptoms term present in the article.
37	32603770	Systematic review	Neuroimaging and neurologic findings in COVID-19 and other coronavirus infections: A systematic review in 116 patients	Katal S, Balakrishnan S, Gholamrezanezhad A.	J Neuroradiol. 2020 Jun 27:S0150-9861(20)30204-2. doi: 10.1016/j.neurad.2020.06.007. Online ahead of print.	Katal S	J Neuroradiol	2020	2020-07-01	PMC7320684	10.1016/j.neurad.2020.06.007	Brain related neurological symptoms term present in the article.
38	32653111	Systematic review	Electroencephalogram (EEG) in COVID-19: A systematic retrospective study	Petrescu AM, Taussig D, Bouilleret V.	Neurophysiol Clin. 2020 Jul;50(3):155-165. doi: 10.1016/j.neucli.2020.06.001. Epub 2020 Jun 25.	Petrescu AM	Neurophysiol Clin	2020	2020-07-13	PMC7315937	10.1016/j.neucli.2020.06.001	Brain related neurological symptoms term present in the article.
39	32586897	Clinical case/cohort study	Acute necrotizing encephalopathy with SARS-CoV-2 RNA confirmed in cerebrospinal fluid	Virhammar J, Kumlien E, FÃ¤llmar D, Frithiof R, Jackmann S, SkÃ¶ld MK, Kadir M, Frick J, Lindeberg J, Olivero-Reinius H, Ryttlefors M, Cunningham JL, WikstrÃ¶m J, Grabowska A, Bondeson K, Bergquist J, Zetterberg H, Rostami E.	Neurology. 2020 Jun 25:10.1212/WNL.0000000000010250. doi: 10.1212/WNL.0000000000010250. Online ahead of print.	Virhammar J	Neurology	2020	2020-06-27		10.1212/WNL.0000000000010250	Brain related neurological symptoms term present in the article.
40	32716819		National Institutes of Health StrokeNet During the Time of COVID-19 and Beyond	Broderick JP, Elm JJ, Janis LS, Zhao W, Moy CS, Dillon CR, Chimowitz MI, Sacco RL, Cramer SC, Wolf SL, Johnston KC, Saver JL, Marshall RS, Brown D, Wintermark M, Elkind MSV, Kamel H, Tirschwell DL, Longstreth WT, Chervin RD, Adeoye OM, Barreto AD, Grotta JC, Ramey SL, Lo WD, Feng W, Schlaug G, Sheth KN, Selim M, Naidech AM, Lansberg MG, Lazar RM, Albers GW, Griffin JS, Sirline LP, Frasure J, Wrig…	Stroke. 2020 Aug;51(8):2580-2586. doi: 10.1161/STROKEAHA.120.030417. Epub 2020 Jun 24.	Broderick JP	Stroke	2020	2020-07-28	PMC7326322	10.1161/STROKEAHA.120.030417	No brain related neurological symptoms term present in the article.
41	32615528	Clinical case/cohort study	A case of possible atypical demyelinating event of the central nervous system following COVID-19	Zoghi A, Ramezani M, Roozbeh M, Darazam IA, Sahraian MA.	Mult Scler Relat Disord. 2020 Jun 24;44:102324. doi: 10.1016/j.msard.2020.102324. Online ahead of print.	Zoghi A	Mult Scler Relat Disord	2020	2020-07-03	PMC7311915	10.1016/j.msard.2020.102324	Brain related neurological symptoms term present in the article.
42	32655490	Narrative review	Coronaviruses and Central Nervous System Manifestations	Khateb M, Bosak N, Muqary M.	Front Neurol. 2020 Jun 23;11:715. doi: 10.3389/fneur.2020.00715. eCollection 2020.	Khateb M	Front Neurol	2020	2020-07-14	PMC7324719	10.3389/fneur.2020.00715	Brain related neurological symptoms term present in the article.
43	32655489	Narrative review	A Contemporary Review of Neurological Sequelae of COVID-19	Fiani B, Covarrubias C, Desai A, Sekhon M, Jarrah R.	Front Neurol. 2020 Jun 23;11:640. doi: 10.3389/fneur.2020.00640. eCollection 2020.	Fiani B	Front Neurol	2020	2020-07-14	PMC7324652	10.3389/fneur.2020.00640	Brain related neurological symptoms term present in the article.
44	32716818		Decline in Stroke Presentations During COVID-19 Surge	Uchino K, Kolikonda MK, Brown D, Kovi S, Collins D, Khawaja Z, Buletko AB, Russman AN, Hussain MS.	Stroke. 2020 Aug;51(8):2544-2547. doi: 10.1161/STROKEAHA.120.030331. Epub 2020 Jun 18.	Uchino K	Stroke	2020	2020-07-28	PMC7309646	10.1161/STROKEAHA.120.030331	No brain related neurological symptoms term present in the article.
45	32491829	Narrative review	SARS-CoV-2, More than a Respiratory Virus: Its Potential Role in Neuropathogenesis	Singal CMS, Jaiswal P, Seth P.	ACS Chem Neurosci. 2020 Jul 1;11(13):1887-1899. doi: 10.1021/acschemneuro.0c00251. Epub 2020 Jun 18.	Singal CMS	ACS Chem Neurosci	2020	2020-06-04		10.1021/acschemneuro.0c00251	Brain related neurological symptoms term present in the article.
46	32561222	Systematic review	Spectrum of neuropsychiatric manifestations in COVID-19	Nalleballe K, Reddy Onteddu S, Sharma R, Dandu V, Brown A, Jasti M, Yadala S, Veerapaneni K, Siddamreddy S, Avula A, Kapoor N, Mudassar K, Kovvuru S.	Brain Behav Immun. 2020 Aug;88:71-74. doi: 10.1016/j.bbi.2020.06.020. Epub 2020 Jun 17.	Nalleballe K	Brain Behav Immun	2020	2020-06-21	PMC7297688	10.1016/j.bbi.2020.06.020	Brain related neurological symptoms term present in the article.
47	32556746		Dementia care and COVID-19 pandemic: a necessary digital revolution	Cuffaro L, Di Lorenzo F, Bonavita S, Tedeschi G, Leocani L, Lavorgna L.	Neurol Sci. 2020 Aug;41(8):1977-1979. doi: 10.1007/s10072-020-04512-4. Epub 2020 Jun 17.	Cuffaro L	Neurol Sci	2020	2020-06-20	PMC7298162	10.1007/s10072-020-04512-4	No brain related neurological symptoms term present in the article.
48	32715280	Narrative review	Neurologic and Immunologic Complications of COVID-19: Potential Long-Term Risk Factors for Alzheimer's Disease	Lennon JC.	J Alzheimers Dis Rep. 2020 Jun 16;4(1):217-221. doi: 10.3233/ADR-200190.	Lennon JC	J Alzheimers Dis Rep	2020	2020-07-28	PMC7369139	10.3233/ADR-200190	Brain related neurological symptoms term present in the article.
49	32587958	Narrative review	The SARS-CoV-2 spike protein alters barrier function in 2D static and 3D microfluidic in vitro models of the human blood-brain barrier	Buzhdygan TP, DeOre BJ, Baldwin-Leclair A, McGary H, Razmpour R, Galie PA, Potula R, Andrews AM, Ramirez SH.	bioRxiv. 2020 Jun 15:2020.06.15.150912. doi: 10.1101/2020.06.15.150912. Preprint.	Buzhdygan TP	bioRxiv	2020	2020-06-27	PMC7310612	10.1101/2020.06.15.150912	Brain related neurological symptoms term present in the article.
50	32530314		Telemedicine is a useful tool to deliver care to patients with Amyotrophic Lateral Sclerosis during COVID-19 pandemic: results from Southern Italy	Capozzo R, Zoccolella S, Musio M, Barone R, Accogli M, Logroscino G.	Amyotroph Lateral Scler Frontotemporal Degener. 2020 Jun 12:1-7. doi: 10.1080/21678421.2020.1773502. Online ahead of print.	Capozzo R	Amyotroph Lateral Scler Frontotemporal Degener	2020	2020-06-13		10.1080/21678421.2020.1773502	No brain related neurological symptoms term present in the article.
51	32529575	Meta-analysis	Clinical manifestations and evidence of neurological involvement in 2019 novel coronavirus SARS-CoV-2: a systematic review and meta-analysis	Wang L, Shen Y, Li M, Chuang H, Ye Y, Zhao H, Wang H.	J Neurol. 2020 Jun 11:1-13. doi: 10.1007/s00415-020-09974-2. Online ahead of print.	Wang L	J Neurol	2020	2020-06-13	PMC7288253	10.1007/s00415-020-09974-2	Brain related neurological symptoms term present in the article.
52	32545925	Clinical case/cohort study	Acute Vision Loss in a Patient with COVID-19	Selvaraj V, Sacchetti D, Finn A, Dapaah-Afriyie K.	R I Med J (2013). 2020 Jun 10;103(6):37-38.	Selvaraj V	R I Med J (2013)	2020	2020-06-18		10.1101/2020.06.03.20112540	Brain related neurological symptoms term present in the article.
53	32527073	Narrative review	Cerebrovascular events in COVID-19 patients	Mishra AK, Sahu KK, George AA, Sargent J, Lal A.	Monaldi Arch Chest Dis. 2020 Jun 10;90(2). doi: 10.4081/monaldi.2020.1341.	Mishra AK	Monaldi Arch Chest Dis	2020	2020-06-13		10.4081/monaldi.2020.1341	Brain related neurological symptoms term present in the article.
54	32518103	Clinical case/cohort study	Guillain–Barré syndrome associated with leptomeningeal enhancement following SARS-CoV-2 infection	Sancho-Saldaña A, Lambea-Gil Á, Liesa J, Caballo M, Garay MH, Celada DR, Serrano-Ponz M.	Clin Med (Lond). 2020 Jul;20(4):e93-e94. doi: 10.7861/clinmed.2020-0213. Epub 2020 Jun 9.	Sancho-Saldaña A	Clin Med (Lond)	2020	2020-06-11	PMC7385766	10.7861/clinmed.2020-0213	Brain related neurological symptoms term present in the article.
55	32581854	Narrative review	Disentangling the Hypothesis of Host Dysosmia and SARS-CoV-2: The Bait Symptom That Hides Neglected Neurophysiological Routes	Briguglio M, Bona A, Porta M, Dell'Osso B, Pregliasco FE, Banfi G.	Front Physiol. 2020 Jun 5;11:671. doi: 10.3389/fphys.2020.00671. eCollection 2020.	Briguglio M	Front Physiol	2020	2020-06-26	PMC7292028	10.3389/fphys.2020.00671	Brain related neurological symptoms term present in the article.
56	32498691	Narrative review	Immediate and long-term consequences of COVID-19 infections for the development of neurological disease	Heneka MT, Golenbock D, Latz E, Morgan D, Brown R.	Alzheimers Res Ther. 2020 Jun 4;12(1):69. doi: 10.1186/s13195-020-00640-3.	Heneka MT	Alzheimers Res Ther	2020	2020-06-06	PMC7271826	10.1186/s13195-020-00640-3	Brain related neurological symptoms term present in the article.
57	32570113	Clinical case/cohort study	Neurological manifestations and COVID-19: Experiences from a tertiary care center at the Frontline	Pinna P, Grewal P, Hall JP, Tavarez T, Dafer RM, Garg R, Osteraas ND, Pellack DR, Asthana A, Fegan K, Patel V, Conners JJ, John S, Silva ID.	J Neurol Sci. 2020 Aug 15;415:116969. doi: 10.1016/j.jns.2020.116969. Epub 2020 Jun 3.	Pinna P	J Neurol Sci	2020	2020-06-23		10.1016/j.jns.2020.116969	Brain related neurological symptoms term present in the article.
58	32492193	Narrative review	Potential neuroinvasive pathways of SARS-CoV-2: Deciphering the spectrum of neurological deficit seen in coronavirus disease-2019 (COVID-19)	Baig AM, Sanders EC.	J Med Virol. 2020 Jun 3:10.1002/jmv.26105. doi: 10.1002/jmv.26105. Online ahead of print.	Baig AM	J Med Virol	2020	2020-06-04	PMC7300748	10.1002/jmv.26105	Brain related neurological symptoms term present in the article.
59	32485101	Narrative review	Vascular Endothelial Growth Factor (VEGF) as a Vital Target for Brain Inflammation during the COVID-19 Outbreak	Yin XX, Zheng XR, Peng W, Wu ML, Mao XY.	ACS Chem Neurosci. 2020 Jun 17;11(12):1704-1705. doi: 10.1021/acschemneuro.0c00294. Epub 2020 Jun 2.	Yin XX	ACS Chem Neurosci	2020	2020-06-03		10.1021/acschemneuro.0c00294	Brain related neurological symptoms term present in the article.
60	32579306		Neurological aspects of the COVID-19 pandemic caused by the SARS-CoV-2 coronavirus	Bereczki D, Stang R, Böjti P, Kovács T.	Ideggyogy Sz. 2020 May 30;73(05-06):171-175. doi: 10.18071/isz.73.0171.	Bereczki D	Ideggyogy Sz	2020	2020-06-25		10.18071/isz.73.0171	Hungarian & Not Accesible.
61	32486196	Narrative review	Cerebrovascular and Neurological Dysfunction under the Threat of COVID-19: Is There a Comorbid Role for Smoking and Vaping?	Archie SR, Cucullo L.	Int J Mol Sci. 2020 May 30;21(11):3916. doi: 10.3390/ijms21113916.	Archie SR	Int J Mol Sci	2020	2020-06-04	PMC7312781	10.3390/ijms21113916	Brain related neurological symptoms term present in the article.
62	32469504	Narrative review	Heralding Healthcare Professionals: Recognition of Neurological Deficits in COVID-19	Baig AM, Sanders EC.	ACS Chem Neurosci. 2020 Jun 17;11(12):1701-1703. doi: 10.1021/acschemneuro.0c00286. Epub 2020 May 29.	Baig AM	ACS Chem Neurosci	2020	2020-05-30		10.1021/acschemneuro.0c00286	Brain related neurological symptoms term present in the article.
63	32466736	Clinical case/cohort study	Treatment of Acute Ischemic Stroke due to Large Vessel Occlusion With COVID-19: Experience From Paris	Escalard S, MaÃ¯er B, Redjem H, Delvoye F, HÃ©bert S, Smajda S, Ciccio G, Desilles JP, Mazighi M, Blanc R, Piotin M.	Stroke. 2020 Aug;51(8):2540-2543. doi: 10.1161/STROKEAHA.120.030574. Epub 2020 May 29.	Escalard S	Stroke	2020	2020-05-30	PMC7282400	10.1161/STROKEAHA.120.030574	Brain related neurological symptoms term present in the article.
64	32474399	Narrative review	Infectivity of human coronavirus in the brain	Cheng Q, Yang Y, Gao J.	EBioMedicine. 2020 Jun;56:102799. doi: 10.1016/j.ebiom.2020.102799. Epub 2020 May 28.	Cheng Q	EBioMedicine	2020	2020-06-01	PMC7255711	10.1016/j.ebiom.2020.102799	Brain related neurological symptoms term present in the article.
65	32467244	Clinical case/cohort study	Delayed presentation of acute ischemic strokes during the COVID-19 crisis	Schirmer CM, Ringer AJ, Arthur AS, Binning MJ, Fox WC, James RF, Levitt MR, Tawk RG, Veznedaroglu E, Walker M, Spiotta AM; Endovascular Research Group (ENRG).	J Neurointerv Surg. 2020 Jul;12(7):639-642. doi: 10.1136/neurintsurg-2020-016299. Epub 2020 May 28.	Schirmer CM	J Neurointerv Surg	2020	2020-05-30	PMC7295853	10.1136/neurintsurg-2020-016299	Brain related neurological symptoms term present in the article.
66	32467191	Clinical case/cohort study	Brain Imaging Use and Findings in COVID-19: A Single Academic Center Experience in the Epicenter of Disease in the United States	Radmanesh A, Raz E, Zan E, Derman A, Kaminetzky M.	AJNR Am J Neuroradiol. 2020 Jul;41(7):1179-1183. doi: 10.3174/ajnr.A6610. Epub 2020 May 28.	Radmanesh A	AJNR Am J Neuroradiol	2020	2020-05-30	PMC7357666	10.3174/ajnr.A6610	Brain related neurological symptoms term present in the article.
67	32462412	Clinical case/cohort study	Acute Symptomatic Seizures in Critically Ill Patients with COVID-19: Is There an Association?	Hepburn M, Mullaguri N, George P, Hantus S, Punia V, Bhimraj A, Newey CR.	Neurocrit Care. 2020 May 28:1-5. doi: 10.1007/s12028-020-01006-1. Online ahead of print.	Hepburn M	Neurocrit Care	2020	2020-05-29	PMC7253233	10.1007/s12028-020-01006-1	Brain related neurological symptoms term present in the article.
68	32474220	Clinical case/cohort study	COVID-19-associated mild encephalitis/encephalopathy with a reversible splenial lesion	Hayashi M, Sahashi Y, Baba Y, Okura H, Shimohata T.	J Neurol Sci. 2020 Aug 15;415:116941. doi: 10.1016/j.jns.2020.116941. Epub 2020 May 27.	Hayashi M	J Neurol Sci	2020	2020-06-01	PMC7251406	10.1016/j.jns.2020.116941	Brain related neurological symptoms term present in the article.
69	32458193	Narrative review	Understanding the neurotropic characteristics of SARS-CoV-2: from neurological manifestations of COVID-19 to potential neurotropic mechanisms	Zhou Z, Kang H, Li S, Zhao X.	J Neurol. 2020 Aug;267(8):2179-2184. doi: 10.1007/s00415-020-09929-7. Epub 2020 May 26.	Zhou Z	J Neurol	2020	2020-05-28	PMC7249973	10.1007/s00415-020-09929-7	Brain related neurological symptoms term present in the article.
70	32457227	Clinical case/cohort study	COVID-19-related acute necrotizing encephalopathy with brain stem involvement in a patient with aplastic anemia	Dixon L, Varley J, Gontsarova A, Mallon D, Tona F, Muir D, Luqmani A, Jenkins IH, Nicholas R, Jones B, Everitt A.	Neurol Neuroimmunol Neuroinflamm. 2020 May 26;7(5):e789. doi: 10.1212/NXI.0000000000000789. Print 2020 Sep 3.	Dixon L	Neurol Neuroimmunol Neuroinflamm	2020	2020-05-28	PMC7286661	10.1212/NXI.0000000000000789	Brain related neurological symptoms term present in the article.
71	32464157	Clinical case/cohort study	Cutaneous hyperesthesia: A novel manifestation of COVID-19	Krajewski PK, Szepietowski JC, Maj J.	Brain Behav Immun. 2020 Jul;87:188. doi: 10.1016/j.bbi.2020.05.064. Epub 2020 May 25.	Krajewski PK	Brain Behav Immun	2020	2020-05-29	PMC7247510	10.1016/j.bbi.2020.05.064	Brain related neurological symptoms term present in the article.
72	32449057	Clinical case/cohort study	Neuropathology of COVID-19: a spectrum of vascular and acute disseminated encephalomyelitis (ADEM)-like pathology	Reichard RR, Kashani KB, Boire NA, Constantopoulos E, Guo Y, Lucchinetti CF.	Acta Neuropathol. 2020 Jul;140(1):1-6. doi: 10.1007/s00401-020-02166-2. Epub 2020 May 24.	Reichard RR	Acta Neuropathol	2020	2020-05-26	PMC7245994	10.1007/s00401-020-02166-2	Brain related neurological symptoms term present in the article.
73	32689590	Clinical case/cohort study	Cerebral venous thrombosis: A typical presentation of COVID-19 in the young	Klein DE, Libman R, Kirsch C, Arora R.	J Stroke Cerebrovasc Dis. 2020 Aug;29(8):104989. doi: 10.1016/j.jstrokecerebrovasdis.2020.104989. Epub 2020 May 23.	Klein DE	J Stroke Cerebrovasc Dis	2020	2020-07-22	PMC7245247	10.1016/j.jstrokecerebrovasdis.2020.104989	Brain related neurological symptoms term present in the article.
74	32574248	Narrative review	Neurological Manifestations of COVID-19 (SARS-CoV-2): A Review	Ahmed MU, Hanif M, Ali MJ, Haider MA, Kherani D, Memon GM, Karim AH, Sattar A.	Front Neurol. 2020 May 22;11:518. doi: 10.3389/fneur.2020.00518. eCollection 2020.	Ahmed MU	Front Neurol	2020	2020-06-24	PMC7257377	10.3389/fneur.2020.00518	Brain related neurological symptoms term present in the article.
75	32574247	Narrative review	Medical and Paramedical Care of Patients With Cerebellar Ataxia During the COVID-19 Outbreak: Seven Practical Recommendations of the COVID 19 Cerebellum Task Force	Manto M, Dupre N, Hadjivassiliou M, Louis ED, Mitoma H, Molinari M, Shaikh AG, Soong BW, Strupp M, Van Overwalle F, Schmahmann JD.	Front Neurol. 2020 May 22;11:516. doi: 10.3389/fneur.2020.00516. eCollection 2020.	Manto M	Front Neurol	2020	2020-06-24	PMC7274029	10.3389/fneur.2020.00516	Brain related neurological symptoms term present in the article.
76	32442082	Narrative review	Severe acute respiratory syndrome coronavirus 2 is penetrating to dementia research	Bostanciklioglu M.	Curr Neurovasc Res. 2020 May 22. doi: 10.2174/1567202617666200522220509. Online ahead of print.	Bostanciklioglu M	Curr Neurovasc Res	2020	2020-05-23		10.2174/1567202617666200522220509	Brain related neurological symptoms term present in the article.
77	32464585	Clinical case/cohort study	Evolution and resolution of brain involvement associated with SARS- CoV2 infection: A close Clinical - Paraclinical follow up study of a case	Afshar H, Yassin Z, Kalantari S, Aloosh O, Lotfi T, Moghaddasi M, Sadeghipour A, Emamikhah M.	Mult Scler Relat Disord. 2020 Aug;43:102216. doi: 10.1016/j.msard.2020.102216. Epub 2020 May 21.	Afshar H	Mult Scler Relat Disord	2020	2020-05-29	PMC7240267	10.1016/j.msard.2020.102216	Brain related neurological symptoms term present in the article.
78	32439651	Clinical case/cohort study	CT Scanning in Suspected Stroke or Head Trauma: Is it Worth Going the Extra Mile and Including the Chest to Screen for COVID-19 Infection?	Kwee RM, Krdzalic J, Fasen BACM, de Jaegere TMH; COVID-19 CT Investigators South-East Netherlands (CISEN) Study Group.	AJNR Am J Neuroradiol. 2020 Jul;41(7):1165-1169. doi: 10.3174/ajnr.A6607. Epub 2020 May 21.	Kwee RM	AJNR Am J Neuroradiol	2020	2020-05-23	PMC7357661	10.3174/ajnr.A6607	Brain related neurological symptoms term present in the article.
79	32436105	Clinical case/cohort study	Stroke in patients with SARS-CoV-2 infection: case series	Morassi M, Bagatto D, Cobelli M, D'Agostini S, Gigli GL, BnÃ C, Vogrig A.	J Neurol. 2020 Aug;267(8):2185-2192. doi: 10.1007/s00415-020-09885-2. Epub 2020 May 20.	Morassi M	J Neurol	2020	2020-05-22	PMC7238403	10.1007/s00415-020-09885-2	Brain related neurological symptoms term present in the article.
80	32430637	Clinical case/cohort study	COVID-19-associated meningoencephalitis complicated with intracranial hemorrhage: a case report	Al-Olama M, Rashid A, Garozzo D.	Acta Neurochir (Wien). 2020 Jul;162(7):1495-1499. doi: 10.1007/s00701-020-04402-w. Epub 2020 May 20.	Al-Olama M	Acta Neurochir (Wien)	2020	2020-05-21	PMC7237227	10.1007/s00701-020-04402-w	Brain related neurological symptoms term present in the article.
81	32574246	Systematic review	The Neurologic Manifestations of Coronavirus Disease 2019 Pandemic: A Systemic Review	Tsai ST, Lu MK, San S, Tsai CH.	Front Neurol. 2020 May 19;11:498. doi: 10.3389/fneur.2020.00498. eCollection 2020.	Tsai ST	Front Neurol	2020	2020-06-24	PMC7248254	10.3389/fneur.2020.00498	Brain related neurological symptoms term present in the article.
82	32447193	Clinical case/cohort study	COVID-19 related neuroimaging findings: A signal of thromboembolic complications and a strong prognostic marker of poor patient outcome	Jain R, Young M, Dogra S, Kennedy H, Nguyen V, Jones S, Bilaloglu S, Hochman K, Raz E, Galetta S, Horwtiz L.	J Neurol Sci. 2020 Jul 15;414:116923. doi: 10.1016/j.jns.2020.116923. Epub 2020 May 19.	Jain R	J Neurol Sci	2020	2020-05-25	PMC7236667	10.1016/j.jns.2020.116923	Brain related neurological symptoms term present in the article.
83	32427468	Narrative review	Autonomic Brain Centers and Pathophysiology of COVID-19	Chigr F, Merzouki M, Najimi M.	ACS Chem Neurosci. 2020 Jun 3;11(11):1520-1522. doi: 10.1021/acschemneuro.0c00265. Epub 2020 May 19.	Chigr F	ACS Chem Neurosci	2020	2020-05-20	PMC7241734	10.1021/acschemneuro.0c00265	Brain related neurological symptoms term present in the article.
84	32416289	Clinical case/cohort study	Subjective neurological symptoms frequently occur in patients with SARS-CoV2 infection	Liguori C, Pierantozzi M, Spanetta M, Sarmati L, Cesta N, Iannetta M, Ora J, Mina GG, Puxeddu E, Balbi O, Pezzuto G, Magrini A, Rogliani P, Andreoni M, Mercuri NB.	Brain Behav Immun. 2020 Aug;88:11-16. doi: 10.1016/j.bbi.2020.05.037. Epub 2020 May 19.	Liguori C	Brain Behav Immun	2020	2020-05-17	PMC7235586	10.1016/j.bbi.2020.05.037	Brain related neurological symptoms term present in the article.
85	32437679	Systematic review	Psychiatric and neuropsychiatric presentations associated with severe coronavirus infections: a systematic review and meta-analysis with comparison to the COVID-19 pandemic	Rogers JP, Chesney E, Oliver D, Pollak TA, McGuire P, Fusar-Poli P, Zandi MS, Lewis G, David AS.	Lancet Psychiatry. 2020 Jul;7(7):611-627. doi: 10.1016/S2215-0366(20)30203-0. Epub 2020 May 18.	Rogers JP	Lancet Psychiatry	2020	2020-05-22	PMC7234781	10.1016/S2215-0366(20)30203-0	Brain related neurological symptoms term present in the article.
86	32424503	Narrative review	Potential neurological impact of coronaviruses: implications for the novel SARS-CoV-2	Iroegbu JD, Ifenatuoha CW, Ijomone OM.	Neurol Sci. 2020 Jun;41(6):1329-1337. doi: 10.1007/s10072-020-04469-4. Epub 2020 May 18.	Iroegbu JD	Neurol Sci	2020	2020-05-20	PMC7232928	10.1007/s10072-020-04469-4	Brain related neurological symptoms term present in the article.
87	32418288	Clinical case/cohort study	Steroid-Responsive Encephalitis in Coronavirus Disease 2019	Pilotto A, Odolini S, Masciocchi S, Comelli A, Volonghi I, Gazzina S, Nocivelli S, Pezzini A, FocÃ E, Caruso A, Leonardi M, Pasolini MP, Gasparotti R, Castelli F, Ashton NJ, Blennow K, Zetterberg H, Padovani A.	Ann Neurol. 2020 May 17:10.1002/ana.25783. doi: 10.1002/ana.25783. Online ahead of print.	Pilotto A	Ann Neurol	2020	2020-05-18	PMC7276848	10.1002/ana.25783	Brain related neurological symptoms term present in the article.
88	32426065		Telemedicine in the Era of Coronavirus Disease 2019 (COVID-19): A Neurosurgical Perspective	Blue R, Yang AI, Zhou C, De Ravin E, Teng CW, Arguelles GR, Huang V, Wathen C, Miranda SP, Marcotte P, Malhotra NR, Welch WC, Lee JYK.	World Neurosurg. 2020 Jul;139:549-557. doi: 10.1016/j.wneu.2020.05.066. Epub 2020 May 16.	Blue R	World Neurosurg	2020	2020-05-20	PMC7229725	10.1016/j.wneu.2020.05.066	No brain related neurological symptoms term present in the article.
89	32418055	Narrative review	COVID-19 virus may have neuroinvasive potential and cause neurological complications: a perspective review	Sepehrinezhad A, Shahbazi A, Negah SS.	J Neurovirol. 2020 Jun;26(3):324-329. doi: 10.1007/s13365-020-00851-2. Epub 2020 May 16.	Sepehrinezhad A	J Neurovirol	2020	2020-05-18	PMC7229881	10.1007/s13365-020-00851-2	Brain related neurological symptoms term present in the article.
90	32427134	Narrative review	HOW TO DETECT AND TRACK CHRONIC NEUROLOGIC SEQUELAE OF COVID-19? USE OF AUDITORY BRAINSTEM RESPONSES AND NEUROIMAGING FOR LONG-TERM PATIENT FOLLOW-UP	Ogier M, AndÃ©ol G, Sagui E, Bo GD.	Brain Behav Immun Health. 2020 May 15;5:100081. doi: 10.1016/j.bbih.2020.100081. Online ahead of print.	Ogier M	Brain Behav Immun Health	2020	2020-05-20	PMC7227537	10.1016/j.bbih.2020.100081	Brain related neurological symptoms term present in the article.
91	32422545	Systematic review	Neurological manifestations of COVID-19 and other coronavirus infections: A systematic review	Montalvan V, Lee J, Bueso T, De Toledo J, Rivas K.	Clin Neurol Neurosurg. 2020 Jul;194:105921. doi: 10.1016/j.clineuro.2020.105921. Epub 2020 May 15.	Montalvan V	Clin Neurol Neurosurg	2020	2020-05-19	PMC7227498	10.1016/j.clineuro.2020.105921	Brain related neurological symptoms term present in the article.
92	32409316	Clinical case/cohort study	Cerebrovascular Disease in COVID-19	Goldberg MF, Goldberg MF, Cerejo R, Tayal AH.	AJNR Am J Neuroradiol. 2020 Jul;41(7):1170-1172. doi: 10.3174/ajnr.A6588. Epub 2020 May 14.	Goldberg MF	AJNR Am J Neuroradiol	2020	2020-05-16	PMC7357639	10.3174/ajnr.A6588	Brain related neurological symptoms term present in the article.
93	32405259	Narrative review	How to carry out and interpret EEG recordings in COVID-19 patients in ICU?	Gélisse P, Rossetti AO, Genton P, Crespel A, Kaplan PW.	Clin Neurophysiol. 2020 Aug;131(8):2023-2031. doi: 10.1016/j.clinph.2020.05.006. Epub 2020 May 13.	Gélisse P	Clin Neurophysiol	2020	2020-05-15	PMC7217782	10.1016/j.clinph.2020.05.006	Brain related neurological symptoms term present in the article.
94	32405150	Narrative review	Mental health consequences during the initial stage of the 2020 Coronavirus pandemic (COVID-19) in Spain	González-Sanguino C, Ausín B, Castellanos MÁ, Saiz J, López-Gómez A, Ugidos C, Muñoz M.	Brain Behav Immun. 2020 Jul;87:172-176. doi: 10.1016/j.bbi.2020.05.040. Epub 2020 May 13.	González-Sanguino C	Brain Behav Immun	2020	2020-05-15	PMC7219372	10.1016/j.bbi.2020.05.040	Brain related neurological symptoms term present in the article.
95	32385131		Providing uninterrupted care during COVID-19 pandemic: experience from Beijing Tiantan Hospital	Wang X, Chen Y, Li Z, Wang D, Wang Y.	Stroke Vasc Neurol. 2020 Jun;5(2):180-184. doi: 10.1136/svn-2020-000400. Epub 2020 May 8.	Wang X	Stroke Vasc Neurol	2020	2020-05-10	PMC7246102	10.1136/svn-2020-000400	No brain related neurological symptoms term present in the article.
96	32378030	Narrative review	COVID-19-Related Stroke	Hess DC, Eldahshan W, Rutkowski E.	Transl Stroke Res. 2020 Jun;11(3):322-325. doi: 10.1007/s12975-020-00818-9. Epub 2020 May 7.	Hess DC	Transl Stroke Res	2020	2020-05-08	PMC7202903	10.1007/s12975-020-00818-9	Brain related neurological symptoms term present in the article.
97	32417235	Narrative review	Stroke priorities during COVID-19 outbreak: acting both fast and safe	Pedicelli A, Valente I, Pilato F, Distefano M, Colosimo C.	J Stroke Cerebrovasc Dis. 2020 Aug;29(8):104922. doi: 10.1016/j.jstrokecerebrovasdis.2020.104922. Epub 2020 May 6.	Pedicelli A	J Stroke Cerebrovasc Dis	2020	2020-05-18	PMC7200390	10.1016/j.jstrokecerebrovasdis.2020.104922	Brain related neurological symptoms term present in the article.
98	32379592		Emerging evidence for neuropsycho-consequences of COVID-19	Li J, Long X, Zhang Q, Fang X, Fang F, Lv X, Zhang D, Sun Y, Li N, Hu S, Lin Z, Xiong N.	Curr Neuropharmacol. 2020 May 6. doi: 10.2174/1570159X18666200507085335. Online ahead of print.	Li J	Curr Neuropharmacol	2020	2020-05-08		10.2174/1570159X18666200507085335	Not Accsible.
99	32417124	Narrative review	COVID-19, SARS and MERS: A neurological perspective	Ng Kee Kwong KC, Mehta PR, Shukla G, Mehta AR.	J Clin Neurosci. 2020 Jul;77:13-16. doi: 10.1016/j.jocn.2020.04.124. Epub 2020 May 5.	Ng Kee Kwong KC	J Clin Neurosci	2020	2020-05-18	PMC7198407	10.1016/j.jocn.2020.04.124	Brain related neurological symptoms term present in the article.
100	32367205	Clinical case/cohort study	SARS-CoV-2 can induce brain and spine demyelinating lesions	Zanin L, Saraceno G, Panciani PP, Renisi G, Signorini L, Migliorati K, Fontanella MM.	Acta Neurochir (Wien). 2020 Jul;162(7):1491-1494. doi: 10.1007/s00701-020-04374-x. Epub 2020 May 4.	Zanin L	Acta Neurochir (Wien)	2020	2020-05-06	PMC7197630	10.1007/s00701-020-04374-x	Brain related neurological symptoms term present in the article.
101	32366614	Narrative review	Clinical time course of COVID-19, its neurological manifestation and some thoughts on its management	Zhou Y, Li W, Wang D, Mao L, Jin H, Li Y, Hong C, Chen S, Chang J, He Q, Wang M, Hu B.	Stroke Vasc Neurol. 2020 Jun;5(2):177-179. doi: 10.1136/svn-2020-000398. Epub 2020 May 4.	Zhou Y	Stroke Vasc Neurol	2020	2020-05-06	PMC7211099	10.1136/svn-2020-000398	Brain related neurological symptoms term present in the article.
102	32643664	Narrative review	Spectrum of Neurological Manifestations in Covid-19: A Review	Garg RK.	Neurol India. 2020 May-Jun;68(3):560-572. doi: 10.4103/0028-3886.289000.	Garg RK	Neurol India	2020	2020-07-10		10.4103/0028-3886.289000	Brain related neurological symptoms term present in the article.
103	32515379	Narrative review	Neurological manifestations of COVID-19	Kanwar D, Baig AM, Wasay M.	J Pak Med Assoc. 2020 May;70(Suppl 3)(5):S101-S103. doi: 10.5455/JPMA.20.	Kanwar D	J Pak Med Assoc	2020	2020-06-10		10.5455/JPMA.20	Brain related neurological symptoms term present in the article.
104	32490966	Systematic review	Neurological complications in patients with SARS-CoV-2 infection: a systematic review	Munhoz RP, Pedroso JL, Nascimento FA, Almeida SM, Barsottini OGP, Cardoso FEC, Teive HAG.	Arq Neuropsiquiatr. 2020 May;78(5):290-300. doi: 10.1590/0004-282x20200051. Epub 2020 Jun 1.	Munhoz RP	Arq Neuropsiquiatr	2020	2020-06-04		10.1590/0004-282x20200051	Brain related neurological symptoms term present in the article.
105	32352081	Narrative review	Perspectives for the use of therapeutic Botulinum toxin as a multifaceted candidate drug to attenuate COVID-19	Kandasamy M.	Med Drug Discov. 2020 Apr 29;6:100042. doi: 10.1016/j.medidd.2020.100042. Online ahead of print.	Kandasamy M	Med Drug Discov	2020	2020-05-01	PMC7189194	10.1016/j.medidd.2020.100042	Brain related neurological symptoms term present in the article.
106	32348111		Is the Collapse of the Respiratory Center in the Brain Responsible for Respiratory Breakdown in COVID-19 Patients?	Gandhi S, Srivastava AK, Ray U, Tripathi PP.	ACS Chem Neurosci. 2020 May 20;11(10):1379-1381. doi: 10.1021/acschemneuro.0c00217. Epub 2020 Apr 29.	Gandhi S	ACS Chem Neurosci	2020	2020-04-30	PMC7192347	10.1021/acschemneuro.0c00217	No brain related neurological symptoms term present in the article.
107	32320066	Narrative review	The emergence of a novel coronavirus (SARS-CoV-2) disease and their neuroinvasive propensity may affect in COVID-19 patients	Yashavantha Rao HC, Jayabaskaran C.	J Med Virol. 2020 Jul;92(7):786-790. doi: 10.1002/jmv.25918. Epub 2020 Apr 29.	Yashavantha Rao HC	J Med Virol	2020	2020-04-23	PMC7264535	10.1002/jmv.25918	Brain related neurological symptoms term present in the article.
108	32489724	Clinical case/cohort study	Basal Ganglia Involvement and Altered Mental Status: A Unique Neurological Manifestation of Coronavirus Disease 2019	Haddadi K, Ghasemian R, Shafizad M.	Cureus. 2020 Apr 28;12(4):e7869. doi: 10.7759/cureus.7869.	Haddadi K	Cureus	2020	2020-06-04	PMC7255547	10.7759/cureus.7869	Brain related neurological symptoms term present in the article.
109	32360439	Clinical case/cohort study	COVID-19 presenting as stroke	Avula A, Nalleballe K, Narula N, Sapozhnikov S, Dandu V, Toom S, Glaser A, Elsayegh D.	Brain Behav Immun. 2020 Jul;87:115-119. doi: 10.1016/j.bbi.2020.04.077. Epub 2020 Apr 28.	Avula A	Brain Behav Immun	2020	2020-05-04	PMC7187846	10.1016/j.bbi.2020.04.077	Brain related neurological symptoms term present in the article.
110	32345728	Systematic review	Scoping review of prevalence of neurologic comorbidities in patients hospitalized for COVID-19	Herman C, Mayer K, Sarwal A.	Neurology. 2020 Jul 14;95(2):77-84. doi: 10.1212/WNL.0000000000009673. Epub 2020 Apr 28.	Herman C	Neurology	2020	2020-04-30		10.1212/WNL.0000000000009673	Brain related neurological symptoms term present in the article.
111	32343122	Narrative review	Updates on What ACS Reported: Emerging Evidences of COVID-19 with Nervous System Involvement	Baig AM.	ACS Chem Neurosci. 2020 May 6;11(9):1204-1205. doi: 10.1021/acschemneuro.0c00181. Epub 2020 Apr 28.	Baig AM	ACS Chem Neurosci	2020	2020-04-29	PMC7192204	10.1021/acschemneuro.0c00181	Brain related neurological symptoms term present in the article.
112	32327489		Neurologic manifestations in an infant with COVID-19	Dugue R, Cay-MartÃ­nez KC, Thakur KT, Garcia JA, Chauhan LV, Williams SH, Briese T, Jain K, Foca M, McBrian DK, Bain JM, Lipkin WI, Mishra N.	Neurology. 2020 Jun 16;94(24):1100-1102. doi: 10.1212/WNL.0000000000009653. Epub 2020 Apr 23.	Dugue R	Neurology	2020	2020-04-25		10.1212/WNL.0000000000009653	No brain related neurological symptoms term present in the article.
113	32320211	Narrative review	Neurological Insights of COVID-19 Pandemic	Das G, Mukherjee N, Ghosh S.	ACS Chem Neurosci. 2020 May 6;11(9):1206-1209. doi: 10.1021/acschemneuro.0c00201. Epub 2020 Apr 22.	Das G	ACS Chem Neurosci	2020	2020-04-23	PMC7179739	10.1021/acschemneuro.0c00201	Brain related neurological symptoms term present in the article.
114	32303584		European Society of Minimally Invasive Neurological Therapy (ESMINT) recommendations for optimal interventional neurovascular management in the COVID-19 era	Aggour M, White P, Kulcsar Z, Fiehler J, Brouwer P.	J Neurointerv Surg. 2020 Jun;12(6):542-544. doi: 10.1136/neurintsurg-2020-016137. Epub 2020 Apr 17.	Aggour M	J Neurointerv Surg	2020	2020-04-19		10.1136/neurintsurg-2020-016137	No brain related neurological symptoms term present in the article.
115	32307298	Clinical case/cohort study	Severe cerebral involvement in adult-onset hemophagocytic lymphohistiocytosis	Radmanesh F, Rodriguez-Pla A, Pincus MD, Burns JD.	J Clin Neurosci. 2020 Jun;76:236-237. doi: 10.1016/j.jocn.2020.04.054. Epub 2020 Apr 16.	Radmanesh F	J Clin Neurosci	2020	2020-04-21	PMC7162634	10.1016/j.jocn.2020.04.054	Brain related neurological symptoms term present in the article.
116	32294339	Clinical case/cohort study	Neurologic Features in Severe SARS-CoV-2 Infection	Helms J, Kremer S, Merdji H, Clere-Jehl R, Schenck M, Kummerlen C, Collange O, Boulay C, Fafi-Kremer S, Ohana M, Anheim M, Meziani F.	N Engl J Med. 2020 Jun 4;382(23):2268-2270. doi: 10.1056/NEJMc2008597. Epub 2020 Apr 15.	Helms J	N Engl J Med	2020	2020-04-16	PMC7179967	10.1056/NEJMc2008597	Brain related neurological symptoms term present in the article.
117	32232979		Analysis of heart injury laboratory parameters in 273 COVID-19 patients in one hospital in Wuhan, China	Han H, Xie L, Liu R, Yang J, Liu F, Wu K, Chen L, Hou W, Feng Y, Zhu C.	J Med Virol. 2020 Jul;92(7):819-823. doi: 10.1002/jmv.25809. Epub 2020 Apr 15.	Han H	J Med Virol	2020	2020-04-02	PMC7228305	10.1002/jmv.25809	No brain related neurological symptoms term present in the article.
118	32299017	Systematic review	Central nervous system manifestations of COVID-19: A systematic review	Asadi-Pooya AA, Simani L.	J Neurol Sci. 2020 Jun 15;413:116832. doi: 10.1016/j.jns.2020.116832. Epub 2020 Apr 11.	Asadi-Pooya AA	J Neurol Sci	2020	2020-04-17	PMC7151535	10.1016/j.jns.2020.116832	Brain related neurological symptoms term present in the article.
119	32266761	Narrative review	Neurological manifestations in COVID-19 caused by SARS-CoV-2	Baig AM.	CNS Neurosci Ther. 2020 May;26(5):499-501. doi: 10.1111/cns.13372. Epub 2020 Apr 7.	Baig AM	CNS Neurosci Ther	2020	2020-04-09	PMC7163592	10.1111/cns.13372	Brain related neurological symptoms term present in the article.
120	32385132	Narrative review	Consensus for prevention and management of coronavirus disease 2019 (COVID-19) for neurologists	Jin H, Hong C, Chen S, Zhou Y, Wang Y, Mao L, Li Y, He Q, Li M, Su Y, Wang D, Wang L, Hu B.	Stroke Vasc Neurol. 2020 Jun;5(2):146-151. doi: 10.1136/svn-2020-000382. Epub 2020 Apr 1.	Jin H	Stroke Vasc Neurol	2020	2020-05-10	PMC7211095	10.1136/svn-2020-000382	Brain related neurological symptoms term present in the article.
121	32238438		Does COVID19 Infect the Brain? If So, Smokers Might Be at a Higher Risk	Kabbani N, Olds JL.	Mol Pharmacol. 2020 May;97(5):351-353. doi: 10.1124/molpharm.120.000014. Epub 2020 Apr 1.	Kabbani N	Mol Pharmacol	2020	2020-04-03	PMC7237865	10.1124/molpharm.120.000014	No brain related neurological symptoms term present in the article.
122	32233980		Protected Code Stroke: Hyperacute Stroke Management During the Coronavirus Disease 2019 (COVID-19) Pandemic	Khosravani H, Rajendram P, Notario L, Chapman MG, Menon BK.	Stroke. 2020 Jun;51(6):1891-1895. doi: 10.1161/STROKEAHA.120.029838. Epub 2020 Apr 1.	Khosravani H	Stroke	2020	2020-04-03	PMC7258750	10.1161/STROKEAHA.120.029838	No brain related neurological symptoms term present in the article.
123	32104915	Narrative review	The neuroinvasive potential of SARS-CoV2 may play a role in the respiratory failure of COVID-19 patients	Li YC, Bai WZ, Hashikawa T.	J Med Virol. 2020 Jun;92(6):552-555. doi: 10.1002/jmv.25728. Epub 2020 Mar 11.	Li YC	J Med Virol	2020	2020-02-28	PMC7228394	10.1002/jmv.25728	Brain related neurological symptoms term present in the article.
124	32678542		Novel coronavirus infection (COVID-19) and nervous system involvement: pathogenesis, clinical manifestations, organization of neurological care	Gusev EI, Martynov MY, Boyko AN, Voznyuk IA, Latsh NY, Sivertseva SA, Spirin NN, Shamalov NA.	Zh Nevrol Psikhiatr Im S S Korsakova. 2020;120(6):7-16. doi: 10.17116/jnevro20201200617.	Gusev EI	Zh Nevrol Psikhiatr Im S S Korsakova	2020	2020-07-18		10.17116/jnevro20201200617	Russian, not English language.
125	32651328		Telemedicine for Delivery of Care in Frontotemporal Lobar Degeneration During COVID-19 Pandemic: Results from Southern Italy	Capozzo R, Zoccolella S, Frisullo ME, Barone R, Dell'Abate MT, Barulli MR, Musio M, Accogli M, Logroscino G.	J Alzheimers Dis. 2020;76(2):481-489. doi: 10.3233/JAD-200589.	Capozzo R	J Alzheimers Dis	2020	2020-07-12		10.3233/JAD-200589	No brain related neurological symptoms term present in the article.
126	32538857	Narrative review	Neurobiology of COVID-19	Fotuhi M, Mian A, Meysami S, Raji CA.	J Alzheimers Dis. 2020;76(1):3-19. doi: 10.3233/JAD-200581.	Fotuhi M	J Alzheimers Dis	2020	2020-06-16		10.3233/JAD-200581	Brain related neurological symptoms term present in the article.
127	32333552		Recommendations for Deep Brain Stimulation Device Management During a Pandemic	Miocinovic S, Ostrem JL, Okun MS, Bullinger KL, Riva-Posse P, Gross RE, Buetefisch CM.	J Parkinsons Dis. 2020;10(3):903-910. doi: 10.3233/JPD-202072.	Miocinovic S	J Parkinsons Dis	2020	2020-04-26		10.3233/JPD-202072	No brain related neurological symptoms term present in the article.

## Sheet: Table S2
Table S2: Summary of bibliographic analyses of neurological symptoms of COVID-19 identified in literature searches for construction of TN
Related to Fig. 2 Point 1
S. No.	Human Phenotype Ontology ID	Symptom term	No. of References citing the symptoms term (p)	bibliographic keyword citation frequency (fbkc = p/103) [Total Article-103]	Associated References Serial No. from Supplemetary Table S1
1	-	Acute Monosymptomatic Optic Neuritis	1	0.00970874	42
2	HP:0009916	Anisocoria	1	0.00970874	38
3	HP:0002039	Anorexia	2	0.0194175	77,99
4	-	Autonomic Neuropathy	1	0.00970874	15
5	-	Cerebral Blood Flow Abnormalities	1	0.00970874	19
6	-	Cerebral Infarction	2	0.0194175	55, 110
7	HP:0002637	Cerebral Ischemia	2	0.0194175	90,92
8	-	Cerebral Vasodilation	1	0.00970874	3
9	-	Chemosensory Dysfunction	1	0.00970874	6
10	-	Cranial Nerve Deficits	2	0.0194175	4, 126
11	HP:0012332	Dysautonomia	1	0.00970874	57
12	HP:0002516	Intracranial Hypertension	1	0.00970874	6
13	-	Neuralgic Pain	4	0.038835	81, 102,103,120
14	HP:0001279	Syncope	4	0.038835	4,5,66,102
15	HP:0001727	Thromboembolic Complications	1	0.00970874	79
16	HP:0004936	Thrombosis	4	0.038835	37,92,101,126
17	HP:0002326	Transient Ischemic Attack	5	0.0485437	57,97,109,110, 116
18	HP:0001977	Vascular Thrombosis	1	0.00970874	37
19	HP:0002633	Vasculitis	4	0.038835	6,12,53,111
20	HP:0040006	Accelerated Aging	1	0.00970874	126
21	HP:0002381	Acute Aphasia	1	0.00970874	37
22	-	Acute Cerebellitis	1	0.00970874	7
23	-	Acute Cerebrovascular Problem	25	0.242718	4,11,13,15,17,19,24,37,57,61,62,74,81,84,89,90,92,99,103,104,107,110,111,118,120
24	-	Acute Disseminated Encephalomyelitis	12	0.116505	4,5,15,19,22,29,37,41,42,72,74,102
25	HP:0006846	Acute Encephalopathy	1	0.00970874	22
26	HP:0007131	Acute Inflammatory Demyelinating Polyneuropathy	1	0.00970874	6
27	HP:0002140	Acute Ischemic Stroke	25	0.242718	1,13,16,20,26,37,42,43,45,57,61,63,65,66,69,79,82,92,97,99,104,110,116,118,126
28	HP:0007185	Acute Loss of Consciousness	2	0.0194175	37, 110
29	HP:0012486	Acute Myelitis	3	0.0291262	17,90,99
30	HP:0006965	Acute Necrotizing Encephalopathy	13	0.126214	4,17,29,39,41,42,43,45,48,70,110,113,115
31	HP:0006965	Acute Necrotizing Hemorrhagic Encephalopathy	19	0.184466	1,3,15,17,19,24,37,59,68,69,72,80,89,90,99,101,102,111,113
32	-	Acute Non-Vascular Structural Encephalitic Lesions	1	0.00970874	5
33	-	Acute Transverse Sinus Thrombosis	1	0.00970874	37
34	HP:0007159	Altered Conciousness	15	0.145631	5,6,11,19,20,22,37,70,76,80,87,91,100,115,126
35	HP:0000504	Altered Vission	2	0.0194175	37,53
36	HP:0004944	Aneurysm	3	0.0291262	2,22,45
37	HP:0002134	Basal Ganglia Abnormality	2	0.0194175	20, 108
38	-	Basal Ganglia Hemorrhage	2	0.0194175	108, 109
39	-	Bickerstaff's Brainstem Encephalitis	1	0.00970874	54
40	-	Bilateral Frontotemporal Hypoperfusion	2	0.0194175	99, 110
41	HP:0004944	Brain Artery Anuresym	1	0.00970874	22
42	HP:0012444	Brain Damage	1	0.00970874	3
43	-	Brainstem Encephalitis	2	0.0194175	74102
44	-	Central Pontine Myelinolysis	1	0.00970874	5,20
45	HP:0002181	Cerebral Edema	3	0.0291262	6,80, 115
46	HP:0001342	Cerebral Hemorrhage	9	0.0873786	9,13,43,61,66,69,99,110,118
47	HP:0005305	Cerebral Venous Sinus Thrombosis	14	0.135922	3,5,13,15,37,69,73,80,99,102,104,110,118,126
48	-	Coma	5	0.0485437	3,20,37,77,115
49	HP:0002069	Convulsive Seizure	5	0.0485437	9,37,62,105,119
50	-	Corticosteroid-responsive Encephalopathy	2	0.0194175	87, 102
51	-	Cytotoxic Lesion of the Corpus Callosum	2	0.0194175	19,20
52	HP:0001262	Daytime Sleepiness	1	0.00970874	84
53	HP:0001141	Decreased Visual Acuity	1	0.00970874	20
54	HP:0005305	Deep Brain Venous Thrombosis	3	0.0291262	9,20,73
55	-	Delayed Awakening	1	0.00970874	38
56	HP:0007305	Demyelinating Lesions	16	0.15534	1,3,4,6,12,13,20,29,41,42,54,72,90,91,100,102
57	HP:0006994	Diffuse Encephalopathy	1	0.00970874	5
58	-	Diffuse Hemorrhagic Disease	1	0.00970874	17
59	HP:0000651	Diplopia	1	0.00970874	77
60	-	Dissociated Speech	2	0.0194175	9, 126
61	HP:0002329	Drowsiness	2	0.0194175	77,80
62	-	Dysexecutive Syndrome	7	0.0679612	17,38,42,85,90,110,116
63	HP:0001310	Dysmetria	1	0.00970874	37
64	HP:0002181	Edema	2	0.0194175	4,22
65	HP:0002383	Encephalitis	33	0.320388	1,3,4,6,9,12,13,19,22,24,29,37,42,45,51,53,68,69,74,75,80,81,82,85,89,91,100,102,104,105,110,111,118
66	HP:0001298	Encephalopathy	36	0.349515	1,3,4,6,9,11,12,15,16,22,27,29,34,37,41,46,54,57,64,67,68,70,73,79,85,97,99,101,102,104,105,108,110,113,116,126
67	HP:0001250	Epileptic Seizures	6	0.0582524	5,38,61,89,110,120
68	HP:0032663	Focal Status Epilepticus	2	0.0194175	37,79
69	HP:0002069	Generalized Clonic Tonic Seizure	7	0.0679612	6,9,37,70,77,110,126
70	HP:0002197	Generalized Seizure	3	0.0291262	6,9,13
71	HP:0030171	Hematoma	1	0.00970874	22
72	HP:0012377	Hemianopsia	1	0.00970874	37
73	-	Hemicorporeal Deficit	1	0.00970874	37
74	-	Hemorrhages	7	0.0679612	22,37,43,89,104,108,114
75	-	Hemorrhagic Lesions	4	0.038835	22,70,72,110
76	HP:0001342	Hemorrhagic Stroke	7	0.0679612	3,4,15,59,79,82,104
77	HP:0030516	Homonymous Hemianopia	1	0.00970874	126
78	-	Hypersomnolence	1	0.00970874	4
79	HP:0006846	Hypoxic Encephalopathy	3	0.0291262	85,93, 102
80	-	Hypoxic-ischemic Brain Injury	5	0.0485437	20,26,57,72,82
81	HP:0007185	Impaired Consciousness	23	0.223301	3,4,11,12,13,15,17,19,20,24,28,46,61,62,85,89,99,103,107,111,118,120,126
82	-	Inadequate Emergence of Sedation	1	0.00970874	38
83	HP:0032637	Interstitial Edema	1	0.00970874	3
84	HP:0001342	Intracerebral Hemorrhage	9	0.0873786	1,12,13,26,37,57,80,81,110
85	HP:0001342	Intracranial Hemorrhage	5	0.0485437	5,26,43,78,126
86	HP:0030746	Intraventricular Hemorrhage	1	0.00970874	110
87	HP:0002140	Ischemic Stroke	17	0.165049	3,4,9,11,12,15,19,22,29,36,52,56,90,99,104,110,116
88	-	Large-vessel Stroke	2	0.0194175	1,61
89	HP:0032070	Leptomeningeal Enhancement	4	0.038835	19,54,99,110
90	HP:0002352	Leukoencephalopathy	1	0.00970874	102
91	HP:0007185	Loss of Consciousness	8	0.0776699	21,37,62,83,90,105,110,126
92	HP:0200149	Lymphocytic Pleocytosis	1	0.00970874	22
93	-	Macular Sparing	1	0.00970874	37
94	-	Meningeal Irritation sign	2	0.0194175	21,37
95	-	Meningeal Syndrome	1	0.00970874	22
96	HP:0031179	Meningism	1	0.00970874	34
97	HP:0001287	Meningitis	16	0.15534	6,9,22,24,37,43,45,51,68,69,74,85,90,102,110,126
98	-	Meningoencephalitis	12	0.116505	1,6,13,22,29,42,45,80,85,90,102,119
99	-	Metabolic Encephalopathy	2	0.0194175	20, 102
100	-	Microhemorrhages	2	0.0194175	20, 102
101	HP:0002076	Migraine	1	0.00970874	2
102	-	Mild Cognitive Alteration	4	0.038835	2,101,110, 116
103	HP:0007183	Multifocal Hyperintense Lesions	1	0.00970874	22
104	-	Multiple Sclerosis	2	0.0194175	4,13
105	HP:0012486	Myelitis	3	0.0291262	51, 102,105
106	-	Neurogenic Pulmonary Edema	1	0.00970874	16
107	-	Olfactory Impairment	6	0.0582524	6,16,17,51,56,81
108	HP:0100653	Optic Neuritis	1	0.00970874	4
109	-	Partial Epilepsy	3	0.0291262	2,110, 116
110	HP:0200149	Pleocytosis	1	0.00970874	22
111	HP:0002448	Progressive Encephalopathy	1	0.00970874	17
112	HP:0002071	Pyramidal Syndrome	1	0.00970874	22
113	-	Refractory Headache	1	0.00970874	37
114	HP:0003201	Rhabdomyolysis	2	0.0194175	5,26
115	-	Rhombencephalitis	1	0.00970874	102
116	HP:0001250	Seizure	41	0.398058	1,3,4,5,6,8,9,12,13,15,17,19,20,22,27,29,32,35,42,45,46,53,56,57,59,67,73,76,79,81,84,86,96,100,102,103,104,105,113,118,126
117	HP:0033063	Short Sleep	3	0.0291262	3,46,84
118	HP:0002354	Short Term Memory Loss	1	0.00970874	57
119	HP:0002360	Sleep Disturbances	4	0.038835	3,11,46,84
120	-	Slow Awakening from Sedation	1	0.00970874	5
121	HP:0001350	Slurred Speech	1	0.00970874	126
122	HP:0001262	Somnolence	1	0.00970874	3
123	HP:0002133	Status Epilepticus	5	0.0485437	3,9,67,102,118
124	HP:0001297	Stroke	33	0.320388	4,5,6,9,12,20,21,26,29,32,37,43,45,46,48,65,73,75,76,78,79,86,91,92,96,97,101,102,104,109,110,116,126
125	-	Stupor	1	0.00970874	3
126	HP:0002138	Subarachnoid Hemorrhage	4	0.038835	57,69,80,110
127	-	Subdural Hematoma	3	0.0291262	22,38,80
128	-	Transient Cortical Blindenss	1	0.00970874	6
129	-	Transient Generalized Seizure	1	0.00970874	37
130	HP:0012486	Transverse Myelitis	1	0.00970874	15
131	-	Traumatic Brain Injury	1	0.00970874	2
132	-	Unconciousness	2	0.0194175	22,45
133	-	Ventriculitis	1	0.00970874	110
134	HP:0002321	Vertigo	3	0.0291262	5,7,43
135	HP:0001141	Vision Impairment	1	0.00970874	4,15,17,101,120
136	HP:0000572	Vission Loss	4	0.038835	37,52,101,102
137	-	Wernicke Encephalopathy	1	0.00970874	5
138	HP:0002500	White Matter Angiopathy	1	0.00970874	66
139	HP:0007042	White Matter Lesions	1	0.00970874	20
140	HP:0002381	Word Finding Difficulty	1	0.00970874	126
141	-	Acute Flaccid Paralysis	2	0.0194175	24,42
142	-	Aguesia	22	0.213592	6,9,15,16,19,24,35,43,45,46,61,62,75,83,100,101,102,103,104,113,120,126
143	HP:0012672	Akinetic Mutism	1	0.00970874	22,87
144	HP:0000458	Anosmia	40	0.38835	1,3,6,9,15,16,19,20,24,32,35,42,43,45,46,52,56,57,61,62,72,74,75,76,80,83,87,93,96,97,100,101,102,103,104,111,113,119,120,126
145	HP:0002381	Aphasia	1	0.00970874	87
146	HP:0001284	Areflexia	1	0.00970874	126
147	HP:0025406	Asthenia	2	0.0194175	6,87
148	HP:0001251	Ataxia	22	0.213592	7,13,15,17,34,42,45,53,57,61,62,75,81,89,101,102,103,104,118,119,120,126
149	HP:0007367	Atrophy	1	0.00970874	28
150	HP:0045054	Brachial Plexopathy	1	0.00970874	29
151	HP:0003256	Coagulopathy	4	0.038835	17,67,73,96
152	HP:0002493	Corticospinal Tract Signs/Dysfunctions	10	0.0970874	17,19,20,42,64,90,99,102,110,116
153	HP:0100963	Cutaneous Hyperesthesia	1	0.00970874	71
154	HP:0001347	Diffuse Hyperreflexia	1	0.00970874	115
155	HP:0001260	Dysarthria	4	0.038835	34,37,102,126
156	HP:0031249	Dysgeusia	19	0.184466	3,15,24,32,45,52,55,56,57,61,62,76,80,84,87,93,97,111,119
157	-	Dysosmia	2	0.0194175	52,55
158	HP:0002015	Dysphagia	3	0.0291262	34,37,102
159	HP:0007166	Dystonic posture	1	0.00970874	81
160	HP:0003487	Extensor Plantar Response	1	0.00970874	37
161	HP:0002071	Extra Pyramidal and Movement Disorder	1	0.00970874	46
162	HP:0008049	Extraocular Muscle Abnormality	1	0.00970874	57
163	HP:0001349	Facial Diplegia/Tetraplegia/Quadriplegia	4	0.038835	45, 102,115,126
164	-	Facial Drooping	2	0.0194175	9, 126
165	HP:0010628	Facial Palsy	1	0.00970874	57
166	HP:0007209	Facial Paresis	1	0.00970874	126
167	HP:0030319	Facial Weakness	1	0.00970874	126
168	HP:0012378	Fatigue	10	0.0970874	11,26,28,45,51,102,104,105,110,126
169	HP:0010547	Flaccid Paralysis	1	0.00970874	26
170	HP:0011153	Focal neurological Signs/Deficit	9	0.0873786	4,5,9,16,20,22,27,66,110
171	HP:0001288	Gait Difficulties	2	0.0194175	4,68
172	-	Generalized Fatigue	1	0.00970874	37
173	HP:0011948	Gullian Barre Syndrome	27	0.262136	3,4,6,9,12,15,17,20,29,41,42,43,45,51,52,54,56,69,74,81,90,99,100,102,104,110,111
174	-	Gustatory Impairment	4	0.038835	6,17,51,56
175	HP:0001269	Hemiparesis	2	0.0194175	37,92
176	HP:0002301	Hemiplegia	3	0.0291262	53,109, 126
177	-	Hemisensory Paresthesia	1	0.00970874	37
178	HP:0001276	Hypertonia	1	0.00970874	22
179	HP:0000224	Hypoguesia	13	0.126214	15,19,46,57,61,62,69,83,96,99,101,111,119
180	HP:0004409	Hyposmia	16	0.15534	15,19,26,57,61,62,69,74,83,84,91,99,101,104,108,113
181	HP:0006824	Isolated Cranial Nerve Palsies	1	0.00970874	102
182	HP:0001254	Lethargy	2	0.0194175	9, 126
183	-	Limbic Encephalitis	2	0.0194175	19, 102
184	HP:0002300	Loss Ability to Speak	1	0.00970874	89
185	HP:0007340	Lower Limb Weakness	1	0.00970874	45
186	-	Miller Fisher Syndrome	5	0.0485437	1,43,56,81,102
187	HP:0001324	Muscle Weakness	5	0.0485437	4,5,6,9,102
188	HP:0003326	Myalgia	16	0.15534	6,9,12,26,28,37,42,46,51,72,77,81,101,102,103,104
189	HP:0001336	Myoclonus	3	0.0291262	5,22,115
190	HP:0003198	Myopathy	4	0.038835	15,54,101,107
191	HP:0025258	Neck Stiffness	3	0.0291262	37,45, 126
192	-	Nerve Pain	3	0.0291262	15,17,101
193	HP:0006824	Nerve Palsy	2	0.0194175	29, 126
194	HP:0045052	Nerve Root and Plexus Disorder	1	0.00970874	46
195	HP:0030191	Neuromuscular Injury	2	0.0194175	54, 110
196	-	Neuropathy	6	0.0582524	54,73,91,102,107,126
197	-	Neurovascular Endothelitis	1	0.00970874	4
198	HP:0012531	Pain	1	0.00970874	46
199	HP:0003470	Paralysis	2	0.0194175	100, 126
200	HP:0002385	Paresis	2	0.0194175	37,54
201	HP:0003401	Paresthesia	8	0.0776699	6,37,45,54,84,57,100,102
202	HP:0001300	Parkinsonism	2	0.0194175	4,20
203	HP:0009830	Peripheral Neuropathy	1	0.00970874	5
204	-	Peripheral Vestibular Syndrome	1	0.00970874	20
205	HP:0031003	Polyneuritis	4	0.038835	1,20,81,102
206	-	Polyneuromyopathy	2	0.0194175	15,54
207	HP:0001271	Polyneuropathy	3	0.0291262	46,54,91
208	HP:0006859	Posterior Reversible Encephalopathy Syndrome	11	0.106796	4,5,6,11,20,22,27,29,37,57,102
209	HP:0002445	Quadriplegia	1	0.00970874	126
210	HP:0001279	Right Facial Droop Syncope	2	0.0194175	37, 102
211	-	Right Hemiparesis	1	0.00970874	37
212	-	Right Sided Weakness	1	0.00970874	126
213	-	Sensory Motor Deficits	1	0.00970874	80
214	-	Sepsis Induced Coagulopathy	1	0.00970874	96
215	-	Skeletal Muscle Injury/Symptoms	11	0.106796	12,15,24,45,57,62,89,97,99,111,120
216	HP:0025258	Stiff Neck	1	0.00970874	126
217	HP:0002273	Tetraparesis	1	0.00970874	102
218	HP:0040173	Tongue Weakness	1	0.00970874	126
219	-	Vestibular Syndrome	1	0.00970874	22
220	HP:0001324	Weakness	1	0.00970874	91
221	HP:0100754	Acute Mania	1	0.00970874	11
222	HP:0007302	Affective Disorder	1	0.00970874	12
223	HP:0000718	Aggressivity	1	0.00970874	22
224	HP:0000713	Agitation	19	0.184466	5,9,12,15,17,19,22,28,34,53,62,64,85,90,99,101,102,116,126
225	HP:0001268	Altered Mental State	11	0.106796	9,12,22,37,57,59,66,81,102,118,126
226	HP:0000739	Anxiety	7	0.0679612	3,11,12,42,46,48,94
227	HP:0000708	Behavioral Disorders	2	0.0194175	6,20
228	-	Catatonia	1	0.00970874	4
229	HP:0100543	Cognitive Impairment	5	0.0485437	3,57,87,101,102
230	-	Confessional State	1	0.00970874	37
231	HP:0001289	Confusion	32	0.31068	1,3,4,9,11,12,13,19,20,22,28,29,32,34,37,38,51,53,55,64,75,78,83,85,87,89,90,101,102,116,118,126
232	HP:0031258	Delirium	10	0.0970874	2,3,4,11,17,26,29,87,99,126
233	HP:0000716	Depression	10	0.0970874	3,4,11,12,48,55,76,84,94,126
234	HP:0001289	Disorientation	6	0.0582524	9,29,34,85,90,126
235	HP:0002321	Dizziness	27	0.262136	3,4,13,15,17,19,24,26,37,51,53,56,61,62,69,76,81,87,89,90,97,101,102,103,104,118,120
236	HP:0100852	Fear	3	0.0291262	3,11,55
237	HP:0007159	Fluctuating Alertness	1	0.00970874	38
238	HP:0000738	Hallucinations	3	0.0291262	9,22,126
239	HP:0002315	Headache	52	0.504854	3,4,5,6,9,11,13,15,17,19,20,24,26,28,34,37,43,45,51,55,56,57,59,61,62,64,69,73,75,76,77,80,81,83,84,89,90,91,93,97,100,101,102,103,104,105,107,110,118,120,123,126
240	HP:0000736	Inattention	3	0.0291262	85,90,116
241	HP:0100785	Insomnia	5	0.0485437	3,11,12,85,102
242	-	Irratibility	3	0.0291262	9,87, 126
243	-	Loneliness	1	0.00970874	55
244	HP:0004372	Mild Confusion	2	0.0194175	38,80
245	HP:0001575	Mood Disorder	2	0.0194175	3,46
246	HP:0000722	Obsessive Compulsive Disorder	2	0.0194175	4, 126
247	HP:0000739	Panic Disorder	1	0.00970874	4
248	-	Post Traumatic Stress Disorder	6	0.0582524	3,4,42,45,48,94
249	HP:0000709	Primary Psychosis	1	0.00970874	5
250	HP:0002361	Psychomotor Agitation	1	0.00970874	5
251	HP:0000709	Psychosis	5	0.0485437	3,4,11,12,126
252	HP:0000711	Restlessness	1	0.00970874	83
253	HP:0025226	Stress	3	0.0291262	11,48,55
254	HP:0031589	Suicide Ideation	3	0.0291262	3,11,46
255	-	Suicide	2	0.0194175	3,11

## Sheet: Table S3
Table S3: Summary of associations of diseases and genes with neurological symptoms of COVID-19 curated in HPO database during construction of TN
Related to Fig. 2 Point 2 and 3
Nsd = no. of diseases connected to a symptom S
Nsg = no. of genes connected to a symptom S
S. No.	HPO ID	Symptom	Nsd	Nsg	In house Symptoms ID
1	HP:0007495	Accelerated Aging	37	118	DC1
2	HP:0030784	Acute Aphasia	39	8	DC2
3	HP:0006846	Acute Encephalopathy	48	8	DC6
4	HP:0007131	Acute Inflammatory Demyelinating Polyneuropathy	38	0	DC7
5	HP:0100754	Acute Mania	0	42	DS1
6	HP:0006965	Acute Necrotizing Hemorrhagic Encephalopathy	45	0	DC12
7	HP:0007302	Affective Disorder	0	41	DS2
8	HP:0000718	Aggressivity	4	197	DS3
9	HP:0000713	Agitation	0	98	DS4
10	HP:0012672	Akinetic Mutism	8	3	DP3
11	HP:0007159	Altered Conciousness	30	24	DC15
12	HP:0011446	Altered Mental State	0	2335	DS5
13	HP:0001117	Altered Vision	57	5	DC16
14	HP:0002617	Aneurysm	34	184	DC17
15	HP:0009916	Anisocoria	122	6	DA2
16	HP:0002039	Anorexia	14	85	DA3
17	HP:0000458	Anosmia	15	42	DP4
18	HP:0000739	Anxiety	0	324	DS6
19	HP:0002381	Aphasia	9	77	DP5
20	HP:0001284	Areflexia	17	243	DP6
21	HP:0025406	Asthenia	10	4	DP7
22	HP:0001251	Ataxia	13	888	DP8
23	HP:0012444	Atrophy	8	695	DP9
24	HP:0002134	Basal Ganglia Abnormality	49	212	DC18
25	HP:0000708	Behavioral Disorders	2	1631	DS7
26	HP:0045054	Brachial Plexopathy	0	2	DP10
27	HP:0012444	Brain Damage	34	695	DC23
28	HP:0002181	Cerebral Edema	69	27	DC26
29	HP:0001342	Cerebral Hemorrhage	3	62	DC27
30	HP:0002637	Cerebral Ischemia	113	97	DA7
31	HP:0005305	Cerebral Venous Sinus Thrombosis	1	10	DC28
32	HP:0003256	Coagulopathy	11	107	DP11
33	HP:0100543	Cognitive Impairment	2	610	DS9
34	HP:0001289	Confusion	0	65	DS11
35	HP:0002069	Convulsive Seizure	7	258	DC30
36	HP:0002493	Corticospinal Tract Signs/Dysfunctions	0	1189	DP12
37	HP:0100963	Cutaneous Hyperesthesia	8	8	DP13
38	HP:0031258	Delirium	0	7	DS12
39	HP:0007305	Demyelinating Lesions	26	41	DC37
40	HP:0000716	Depression	0	336	DS13
41	HP:0006943	Diffuse Encephalopathy	87	3	DC38
42	HP:0001347	Diffuse Hyperreflexia	6	680	DP14
43	HP:0000651	Diplopia	54	75	DC40
44	HP:0001289	Disorientation	1	65	DS14
45	HP:0002321	Dizziness	0	106	DS15
46	HP:0002329	Drowsiness	5	36	DC42
47	HP:0001260	Dysarthria	2	496	DP15
48	HP:0012332	Dysautonomia	113	109	DA11
49	HP:0031249	Dysgeusia	6	0	DP16
50	HP:0001310	Dysmetria	65	137	DC44
51	HP:0004408	Dysosmia	8	87	DP17
52	HP:0002015	Dysphagia	8	430	DP18
53	HP:0031954	Dystonic posture	12	2	DP19
54	HP:0002383	Encephalitis	33	32	DC46
55	HP:0001298	Encephalopathy	19	270	DC47
56	HP:0001250	Epileptic Seizures	27	1708	DC48
57	HP:0003487	Extensor Plantar Response	0	236	DP20
58	HP:0007153	Extra Pyramidal and Movement Disorder	12	9	DP21
59	HP:0008049	Extraocular Muscle Abnormality	1	6	DP22
60	HP:0001349	Facial Diplegia/Tetraplegia/Quadriplegia	8	42	DP23
61	HP:0010628	Facial Palsy	0	209	DP25
62	HP:0007209	Facial Paresis	1	8	DP26
63	HP:0012799	Facial Weakness	2	0	DP27
64	HP:0012378	Fatigue	3	334	DP28
65	HP:0100852	Fear	0	343	DS16
66	HP:0003752	Flaccid Paralysis	6	5	DP29
67	HP:0007159	Fluctuating Alertness	0	24	DS17
68	HP:0000707	Focal neurological Signs/Deficit	3	3276	DP30
69	HP:0032663	Focal Status Epilepticus	8	11	DC49
70	HP:0001288	Gait Difficulties	2	1009	DP31
71	HP:0002197	Generalized Seizure	11	317	DC51
72	HP:0003477	Gullian Barre Syndrome	4	147	DP33
73	HP:0000738	Hallucinations	0	136	DS18
74	HP:0002315	Headache	0	252	DS19
75	HP:0100310	Hematoma	35	0	DC52
76	HP:0012377	Hemianopsia	21	50	DC53
77	HP:0001269	Hemiparesis	4	94	DP35
78	HP:0004374	Hemiplegia	7	208	DP36
79	HP:0001342	Hemorrhagic Stroke	13	62	DC57
80	HP:0030516	Homonymous Hemianopia	3	16	DC58
81	HP:0001276	Hypertonia	8	949	DP38
82	HP:0000224	Hypoguesia	5	6	DP39
83	HP:0010633	Hyposmia	0	50	DP40
84	HP:0000736	Inattention	1	398	DS20
85	HP:0100785	Insomnia	1	38	DS21
86	HP:0032637	Interstitial Edema	36	14	DC64
87	HP:0002516	Intracranial Hypertension	9	76	DA12
88	HP:0030746	Intraventricular Hemorrhage	12	6	DC67
89	HP:0002140	Ischemic Stroke	7	25	DC68
90	HP:0032070	Leptomeningeal Enhancement	7	0	DC70
91	HP:0001254	Lethargy	2	189	DP42
92	HP:0002352	Leukoencephalopathy	8	209	DC71
93	HP:0002300	Loss Ability to Speak	3	52	DP44
94	HP:0007185	Loss of Consciousness	8	19	DC72
95	HP:0007340	Lower Limb Weakness	2	122	DP45
96	HP:0012229	Lymphocytic Pleocytosis	30	18	DC73
97	HP:0031179	Meningism	42	10	DC77
98	HP:0001287	Meningitis	42	74	DC78
99	HP:0002076	Migraine	0	115	DC82
100	HP:0007183	Multifocal Hyperintense Lesions	68	44	DC84
101	HP:0001324	Muscle Weakness	0	904	DP47
102	HP:0003326	Myalgia	1	142	DP48
103	HP:0012486	Myelitis	18	0	DC86
104	HP:0001336	Myoclonus	1	334	DP49
105	HP:0003198	Myopathy	3	286	DP50
106	HP:0025258	Neck Stiffness	4	4	DP51
107	HP:0006824	Nerve Palsy	2	286	DP53
108	HP:0007376	Nerve Root and Plexus Disorder	0	13	DP54
109	HP:0032654	Neurovascular Endothelitis	2	0	DP57
110	HP:0100653	Optic Neuritis	7	18	DC89
111	HP:0012531	Pain	5	582	DP58
112	HP:0003470	Paralysis	3	139	DP59
113	HP:0006824	Paresis	3	286	DP60
114	HP:0003401	Paresthesia	1	96	DP61
115	HP:0001300	Parkinsonism	4	112	DP62
116	HP:0001751	Peripheral Vestibular Syndrome	3	129	DP64
117	HP:0031003	Polyneuritis	0	1	DP65
118	HP:0001271	Polyneuropathy	0	58	DP67
119	HP:0006859	Posterior Reversible Encephalopathy Syndrome	0	1	DP68
120	HP:0002448	Progressive Encephalopathy	7	8	DC92
121	HP:0002071	Pyramidal Syndrome	8	238	DC93
122	HP:0002445	Quadriplegia	2	31	DP69
123	HP:0003201	Rhabdomyolysis	14	32	DC95
124	HP:0031972	Right Facial Droop Syncope	2	4	DP70
125	HP:0001250	Seizure	5	1708	DC97
126	HP:0033063	Short Sleep	8	0	DC98
127	HP:0002549	Short Term Memory Loss	2	5	DC99
128	HP:0002360	Sleep Disturbances	4	470	DC100
129	HP:0001350	Slurred Speech	2	37	DC102
130	HP:0001262	Somnolence	3	66	DC103
131	HP:0002133	Status Epilepticus	47	172	DC104
132	HP:0001297	Stroke	21	147	DC105
133	HP:0002138	Subarachnoid Hemorrhage	6	32	DC107
134	HP:0001279	Syncope	9	83	DA14
135	HP:0002273	Tetraparesis	4	35	DP77
136	HP:0001727	Thromboembolic Complications	9	3	DA15
137	HP:0001977	Thrombosis	6	117	DA16
138	HP:0040173	Tongue Weakness	1	6	DP78
139	HP:0002326	Transient Ischemic Attack	22	96	DA17
140	HP:0004936	Vascular Thrombosis	23	81	DA18
141	HP:0002633	Vasculitis	6	64	DA19
142	HP:0002321	Vertigo	10	106	DC115
143	HP:0001141	Vision Impairment	5	30	DC116
144	HP:0000572	Vision Loss	8	203	DC117
145	HP:0002119	White Matter Angiopathy	3	614	DC119
146	HP:0007042	White Matter Lesions	5	15	DC120
147	HP:0002381	Word Finding Difficulty	5	77	DC121

## Sheet: Table S4
Table S4: Summary of association of genes with diseases linked with neurological symptoms of COVID-19, curated by MalaCards database during construction of TN
Related to Fig. 2 Point 4
Ndg = no. of genes connected to a disease D
S. No.	Final_ID	Disease Name	Ndg	In house Diseases ID
1	ORPHA:98916	Acute Inflammatory Demyelinating Lesions Polyradiculo Pain and Neuropathy (Guillan-Barre Syndrome)	1	D158
2	ORPHA:51	Aicardi-goutières Syndrome	7	D221
3	OMIM:615071	Alazami Syndrome	1	D237
4	OMIM:300500	Albinism, Ocular, Type I	1	D239
5	OMIM:203450	Alexander Disease	1	D247
6	OMIM:617822	Alkuraya-kucinskas Syndrome	1	D255
7	OMIM:300523	Allan-herndon-dudley Syndrome	1	D256
8	ORPHA:93925	Alobar Holoprosencephaly	15	D259
9	OMIM:612079	Alopecia, Neurologic Defects, And Endocrinopathy Syndrome	1	D260
10	ORPHA:2850	Alopecia-intellectual Disability Syndrome	3	D264
11	OMIM:104300	Alzheimer Disease	6	D288
12	ORPHA:803	Amyotrophic Lateral Sclerosis	37	D311
13	OMIM:105550	Amyotrophic Lateral Sclerosis And/or Frontotemporal Dementia 1	1	D331
14	OMIM:105500	Amyotrophic Lateral Sclerosis-parkinsonism/dementia Complex 1	1	D336
15	OMIM:170390	Andersen Cardiodysrhythmic Periodic Paralysis	1	D340
16	OMIM:301310	Anemia, Sideroblastic, And Spinocerebellar Ataxia	1	D342
17	OMIM:616268	Arboleda-tham Syndrome	1	D379
18	ORPHA:268882	Arnold-chiari Malformation Type I	1	D385
19	OMIM:301835	Arts Syndrome	1	D403
20	OMIM:143465	Attention Deficit-hyperactivity Disorder	2	D445
21	ORPHA:391411	Atypical Juvenile Parkinsonism	3	D448
22	OMIM:209850	Autism	1	D458
23	OMIM:618218	Baker-gordon Syndrome	1	D626
24	ORPHA:2995	Baraitser-winter Cerebrofrontofacial Syndrome	2	D632
25	OMIM:606159	Basal Ganglia Disease, Adult-onset	1	D649
26	ORPHA:275864	Behavioral Variant Of Frontotemporal Dementia	9	D657
27	ORPHA:117	Behçet Disease	14	D658
28	ORPHA:71518	Benign Paroxysmal Torticollis Of Infancy	1	D665
29	OMIM:618476	Brain Abnormalities, Neurodegeneration, And Dysosteosclerosis	1	D720
30	ORPHA:352649	Brain Dopamine-serotonin Vesicular Transport Disease	1	D721
31	ORPHA:500150	Brain Malformations-musculoskeletal Abnormalities-facial Dysmorphism-intellectual Disability Syndrome	1	D722
32	OMIM:614575	Cerebellar Ataxia, Pain and Neuropathy, And Vestibular Areflexia Syndrome	1	D851
33	OMIM:617643	Cerebellar Atrophy, Developmental Delay, And Seizures	1	D858
34	OMIM:605714	Cerebral Amyloid Angiopathy, App-related	1	D867
35	OMIM:616779	Cerebral Arteriopathy, Autosomal Dominant, With Subcortical Infarcts And Leukoencephalopathy, Type 2	1	D868
36	OMIM:256730	Ceroid Lipofuscinosis, Neuronal, 1	1	D895
37	ORPHA:64280	Childhood Absence Epilepsy	6	D991
38	ORPHA:209908	Childhood Apraxia Of Speech	1	D992
39	ORPHA:216866	Classic Pantothenate Kinase-associated Neurodegeneration	1	D1081
40	ORPHA:240071	Classic Progressive Supranuclear Palsy Syndrome	1	D1083
41	OMIM:614306	Cognitive Impairment With Or Without Cerebellar Ataxia	1	D1130
42	OMIM:616819	Corpus Callosum, Agenesis Of, With Facial Anomalies And Cerebellar Ataxia	1	D1322
43	OMIM:614039	Cortical Dysplasia, Complex, With Other Brain Malformations	1	D1328
44	ORPHA:54595	Craniopharyngioma	2	D1357
45	OMIM:123400	Creutzfeldt-jakob Disease	2	D1366
46	OMIM:614163	Delayed Sleep Phase Disorder, Susceptibility To	1	D1435
47	OMIM:127750	Dementia, Lewy Body	3	D1439
48	ORPHA:230	Dopamine Beta-hydroxylase Deficiency	1	D1511
49	OMIM:617171	Dyskinesia, Seizures, And Intellectual Developmental Disorder	1	D1540
50	ORPHA:1934	Early Infantile Epileptic Encephalopathy	16	D993
51	ORPHA:1935	Early Myoclonic Encephalopathy	2	D204
52	OMIM:618113	Encephalitis/encephalopathy, Mild, With Reversible Myelin Vacuolization	1	D1608
53	OMIM:618331	Encephalopathy, Progressive, Early-onset, With Episodic Rhabdomyolysis	1	D1632
54	OMIM:607628	Epilepsy With Grand Mal Seizures On Awakening	1	D1649
55	OMIM:607631	Epilepsy, Juvenile Absence	1	D1688
56	OMIM:608105	Epilepsy, Rolandic, With Paroxysmal Exercise-induced Dystonia And Writer's Cramp	1	D1709
57	ORPHA:88619	Familial Acute Necrotizing Encephalopathy	1	D1846
58	ORPHA:280397	Familial Alzheimer-like Prion Disease	1	D1849
59	ORPHA:221061	Familial Cerebral Cavernous Malformation	3	D1855
60	ORPHA:231160	Familial Cerebral Saccular Aneurysm	5	D1856
61	ORPHA:225154	Familial Infantile Bilateral Striatal Necrosis	3	D1876
62	OMIM:600274	Frontotemporal Dementia	2	D1969
63	ORPHA:275872	Frontotemporal Dementia With Motor Neuron Disease	7	D1973
64	OMIM:613163	Gaba-transaminase Deficiency	1	D1989
65	ORPHA:36387	Generalized Epilepsy With Febrile Seizures-plus	9	D2029
66	ORPHA:643	Giant Axonal Pain and Neuropathy	1	D2038
67	OMIM:137580	Gilles De La Tourette Syndrome	2	D2042
68	ORPHA:411602	Hereditary Late-onset Parkinson Disease	7	D2180
69	ORPHA:2744	Horizontal Gaze Palsy With Progressive Scoliosis	2	D2228
70	OMIM:143100	Huntington Disease	1	D2235
71	ORPHA:2177	Hydranencephaly	1	D2247
72	OMIM:308700	Hypogonadotropic Hypogonadism 1 With Or Without Anosmia	1	D2333
73	OMIM:614457	Ichthyosis, Spastic Quadriplegia, And Mental Retardation	1	D2394
74	ORPHA:52430	Inclusion Body Myopathy With Paget Disease Of Bone And Frontotemporal Dementia	3	D2428
75	ORPHA:1941	Juvenile Absence Epilepsy	1	D2595
76	ORPHA:300605	Juvenile Amyotrophic Lateral Sclerosis	4	D2596
77	ORPHA:248111	Juvenile Huntington Disease	1	D2598
78	ORPHA:307	Juvenile Myoclonic Epilepsy	8	D2599
79	ORPHA:501	Lafora Disease	2	D2675
80	ORPHA:2382	Lennox-gastaut Syndrome	6	D2723
81	OMIM:616763	Leukodystrophy And Acquired Microcephaly With Or Without Dystonia	1	D2740
82	OMIM:615651	Leukoencephalopathy With Ataxia	1	D2760
83	OMIM:607432	Lissencephaly 1	1	D2797
84	ORPHA:93924	Lobar Holoprosencephaly	15	D2815
85	OMIM:248800	Marinesco-sjogren Syndrome	1	D2902
86	OMIM:618273	Mega-corpus-callosum Syndrome With Cerebellar Hypoplasia And Cortical Malformations	1	D2926
87	OMIM:604004	Megalencephalic Leukoencephalopathy With Subcortical Cysts	2	D2927
88	ORPHA:550	Melas	14	D2940
89	ORPHA:2495	Meningioma	11	D2948
90	OMIM:618416	Metabolic Crises, Recurrent, With Variable Encephalomyopathic Features And Neurologic Regression	1	D3095
91	OMIM:618564	Microangiopathy And Leukoencephalopathy, Pontine, Autosomal Dominant	1	D3127
92	OMIM:157300	Migraine With Or Without Aura, Susceptibility To, 1	3	D3206
93	OMIM:141500	Migraine, Familial Hemiplegic, 1	1	D3214
94	OMIM:252010	Mitochondrial Complex I Deficiency	1	D3224
95	ORPHA:3057	Monoamine Oxidase A Deficiency	1	D3314
96	ORPHA:65684	Monomelic Amyotrophy	2	D3315
97	OMIM:126200	Multiple Sclerosis, Susceptibility To	3	D3389
98	OMIM:616421	Myoclonic-atonic Epilepsy	1	D3507
99	OMIM:615673	Myopathy With Extrapyramidal Signs	1	D3520
100	OMIM:161400	Narcolepsy 1	1	D3584
101	OMIM:608033	Necrotizing Encephalopathy, Acute, Autosomal Dominant	1	D3595
102	ORPHA:2901	Neuralgic Amyotrophy	1	D3622
103	OMIM:256700	Neuroblastoma	1	D3626
104	OMIM:613068	Neurodegeneration Due To Cerebral Folate Transport Deficiency	1	D3630
105	OMIM:618170	Neurodegeneration, Childhood-onset, Stress-induced, With Variable Ataxia And Seizures	1	D3640
106	OMIM:617807	Neurodevelopmental Disorder With Ataxic Gait, Absent Speech, And Decreased Cortical White Matter	1	D3649
107	ORPHA:314647	Non-progressive Cerebellar Ataxia With Intellectual Disability	1	D3795
108	OMIM:164230	Obsessive-compulsive Disorder	2	D3809
109	OMIM:551500	Pain and Neuropathy, Ataxia, And Retinitis Pigmentosa	1	D3735
110	OMIM:139393	Pain and Neuropathy, Inflammatory Demyelinating Lesions	1	D3760
111	OMIM:167870	Panic Disorder 1	1	D3940
112	OMIM:168601	Parkinson Disease 1, Autosomal Dominant	1	D3959
113	OMIM:615528	Parkinson Disease 19, Juvenile-onset	1	D3965
114	OMIM:309510	Partington Syndrome	1	D3999
115	ORPHA:163746	Peripheral Demyelinating Lesions Pain and Neuropathy-central Dysmyelinating Leukodystrophy-waardenburg Syndrome-hirschsprung Disease	1	D4027
116	ORPHA:35689	Primary Lateral Sclerosis	1	D4234
117	ORPHA:352596	Progressive Myoclonic Epilepsy With Dystonia	1	D4275
118	ORPHA:100070	Progressive Non-fluent Aphasia	8	D4276
119	ORPHA:240085	Progressive Supranuclear Palsy-parkinsonism Syndrome	1	D4280
120	OMIM:614501	Psychomotor Retardation, Epilepsy, And Craniofacial Dysmorphism	1	D4315
121	ORPHA:71517	Rapid-onset Dystonia-parkinsonism	1	D4356
122	ORPHA:778	Rett Syndrome	1	D4421
123	ORPHA:1945	Rolandic Epilepsy	3	D4455
124	OMIM:181500	Schizophrenia	2	D4498
125	OMIM:616632	Seizures, Cortical Blindness, Microcephaly Syndrome	1	D4522
126	ORPHA:100069	Semantic Dementia	7	D4528
127	ORPHA:220386	Semilobar Holoprosencephaly	17	D4529
128	OMIM:607459	Sensory Ataxic Pain and Neuropathy, Dysarthria, And Ophthalmoparesis	2	D4533
129	ORPHA:464282	Spastic Paraplegia-severe Developmental Delay-epilepsy Syndrome	1	D4729
130	OMIM:616657	Spastic Tetraplegia, Thin Corpus Callosum, And Progressive Microcephaly	1	D4733
131	ORPHA:2590	Spinal Muscular Atrophy-progressive Myoclonic Epilepsy Syndrome	1	D4763
132	OMIM:164400	Spinocerebellar Ataxia 1	1	D4764
133	OMIM:606688	Spongiform Encephalopathy With Neuropsychiatric Features	1	D4899
134	ORPHA:2828	Young-onset Parkinson Disease	11	D5300

## Sheet: Table S5
Table S5: Adjacency matrix of 100 Symptoms (vector of diseases) and 48 Diseases (vector of symptoms) for Cosine semantic similarity calculation during construction of TN
Related to Fig. 2 Point 7 and 8
Any symptom to disease (column-wise)/disease to symptom (row-wise) confidence =1, else 0
	D1083	D1357	D1435	D1855	D1856	D1876	D1973	D2029	D204	D2042	D2180	D221	D2228	D2428	D255	D259	D2596	D2599	D264	D2723	D2815	D2927	D2940	D2948	D311	D3206	D331	D3315	D3389	D3809	D3940	D3999	D4276	D445	D4455	D448	D4498	D4528	D4529	D458	D5300	D632	D657	D658	D665	D858	D991	D993
DA11	0	1	0	1	1	0	0	1	1	0	0	1	1	0	1	1	0	1	1	1	1	1	1	1	0	0	0	0	0	0	0	1	0	0	1	1	0	0	1	1	0	1	1	1	0	1	1	1
DA12	0	0	0	0	0	0	0	0	0	0	0	0	0	1	0	0	0	0	0	0	0	0	1	0	0	0	0	0	0	0	0	0	1	0	0	0	0	1	0	0	0	1	0	0	0	0	0	0
DA14	0	0	0	0	0	0	0	0	0	0	0	0	0	1	0	0	0	0	0	0	0	0	1	0	0	0	0	0	0	0	0	0	1	0	0	0	0	1	0	0	0	1	0	0	0	0	0	0
DA15	0	0	0	0	0	0	0	0	0	0	0	0	0	1	0	0	0	0	0	0	0	0	1	0	0	0	0	0	0	0	0	0	1	0	0	0	0	1	0	0	0	1	0	0	0	0	0	0
DA16	0	0	0	0	0	0	0	0	0	1	0	0	0	0	0	0	0	1	0	1	0	0	0	0	0	0	0	0	0	0	0	0	0	0	0	0	0	0	0	0	0	0	1	0	0	0	0	0
DA17	0	0	0	0	0	0	0	1	0	0	0	0	0	0	0	1	0	0	0	0	1	0	1	0	1	0	0	0	0	1	1	0	1	0	1	0	0	0	1	0	1	0	0	0	0	0	1	0
DA18	0	0	0	0	0	0	0	1	0	0	0	0	0	0	0	1	0	0	0	0	1	0	1	0	1	0	0	0	0	1	1	0	1	0	1	0	0	0	1	0	1	0	0	0	0	0	1	0
DA19	0	0	0	0	0	0	0	1	0	1	0	0	0	0	0	0	0	0	0	0	0	0	0	0	0	0	0	0	0	1	0	0	0	0	0	0	0	0	0	0	0	0	1	0	0	0	0	0
DA2	1	1	1	0	0	0	1	1	0	1	1	1	0	1	1	1	1	1	1	1	1	0	1	1	1	1	1	0	1	1	1	1	1	1	1	0	1	1	1	1	1	1	1	1	1	0	1	1
DA3	0	0	0	0	0	0	0	0	0	1	0	0	0	0	0	1	0	0	0	0	1	0	1	0	0	0	0	0	0	0	0	0	0	1	1	0	0	0	1	0	1	0	0	0	0	0	1	0
DA7	0	1	0	1	1	0	0	1	1	0	0	1	1	0	1	1	0	1	1	1	1	1	1	1	0	0	0	0	0	0	0	1	0	0	1	1	0	0	1	1	0	1	1	1	0	1	1	1
DC1	0	0	0	0	0	0	0	0	0	0	0	1	0	0	1	1	0	0	1	0	1	1	1	0	0	0	0	0	0	0	0	0	1	0	0	0	0	0	1	0	0	0	1	0	0	0	0	1
DC102	0	0	0	0	0	0	0	0	0	0	0	0	0	0	0	0	0	0	0	0	0	0	0	0	0	0	0	0	0	0	0	0	0	0	0	0	0	0	0	0	0	0	0	1	0	0	0	0
DC103	0	0	0	0	0	0	0	0	0	0	0	0	0	0	0	0	0	0	0	0	0	0	0	0	0	0	0	0	0	0	0	0	0	0	0	0	0	0	0	0	0	0	0	1	0	0	0	0
DC104	1	0	0	0	0	0	1	0	0	0	1	0	0	1	0	0	0	0	0	1	0	0	1	0	0	0	1	0	0	0	0	0	1	0	0	0	1	1	0	0	1	0	1	0	0	0	0	0
DC105	1	0	0	0	0	0	1	0	0	0	1	0	0	0	0	0	0	0	0	0	0	0	0	0	0	0	1	0	0	0	0	0	1	0	0	0	0	0	0	0	0	0	0	0	0	0	0	0
DC107	0	0	0	0	0	0	0	0	0	0	1	0	0	0	0	0	0	0	0	0	0	0	0	0	1	0	0	0	0	0	0	0	0	0	0	0	0	0	0	0	1	0	0	0	0	0	0	0
DC115	0	0	0	0	0	0	0	0	0	0	1	0	0	0	0	0	0	0	0	0	0	0	0	0	1	0	0	0	0	0	0	0	1	0	0	0	0	0	0	0	1	0	1	0	0	0	0	0
DC116	0	0	0	0	0	0	0	0	0	0	0	0	0	0	0	0	0	0	0	0	0	0	0	0	0	0	0	0	0	0	0	0	0	0	0	0	0	0	0	0	0	0	0	0	1	0	0	0
DC117	0	0	0	0	0	0	1	0	0	0	0	0	0	1	0	0	0	0	0	0	0	0	0	0	0	0	0	0	0	0	0	0	1	0	0	0	0	0	0	0	0	1	1	0	0	0	0	0
DC12	0	0	0	0	0	0	0	0	0	0	0	1	0	1	0	0	1	0	0	0	0	0	1	0	0	0	0	0	1	0	0	0	0	0	1	0	0	0	0	0	0	0	0	1	0	0	0	0
DC120	0	0	0	1	0	0	0	0	0	0	0	0	0	0	0	0	0	0	0	0	0	0	0	1	0	0	0	0	0	0	0	0	0	0	0	0	0	0	0	0	0	0	0	0	0	0	0	0
DC121	0	0	0	1	0	0	0	0	0	0	0	0	0	0	0	0	0	0	0	0	0	0	0	1	0	0	0	0	0	0	0	0	0	0	0	0	0	0	0	0	0	0	0	0	0	0	0	0
DC15	0	1	0	1	0	0	0	0	0	0	0	1	0	0	0	0	0	0	0	0	0	0	1	1	0	1	0	0	0	0	0	0	0	0	1	0	0	0	0	0	0	0	0	1	1	0	0	0
DC16	1	1	0	0	1	0	0	0	0	0	1	0	0	0	0	1	0	0	1	0	1	0	1	1	0	1	0	0	1	0	0	0	0	0	0	0	0	0	1	0	1	0	0	1	0	0	0	0
DC17	0	0	0	0	0	1	1	1	0	0	1	1	0	1	0	0	0	0	0	0	0	0	1	0	0	0	1	0	0	0	0	0	1	0	0	1	0	1	0	0	0	1	1	0	0	0	0	1
DC18	0	0	0	0	0	1	1	1	0	0	1	1	0	1	0	0	1	0	0	0	0	0	1	0	1	0	1	1	0	0	0	0	1	0	0	1	0	1	0	0	0	1	1	0	0	0	0	1
DC2	1	0	0	0	0	1	1	0	0	0	0	0	0	0	0	0	1	0	0	0	0	0	0	0	0	0	1	0	0	0	0	1	0	0	0	0	0	0	0	0	0	0	0	0	0	0	0	0
DC23	0	0	0	0	0	1	0	0	1	0	0	0	0	0	0	0	1	0	0	0	0	0	0	0	0	0	0	0	0	0	0	0	0	0	0	0	0	0	0	0	1	0	1	1	0	0	0	0
DC26	0	0	0	0	0	1	1	1	0	0	0	0	0	0	0	0	0	0	0	0	0	1	1	1	0	0	0	0	0	0	0	0	0	0	0	1	0	0	0	0	0	0	0	1	1	0	0	1
DC27	0	0	0	0	0	0	0	0	0	0	0	0	0	0	0	0	0	0	0	0	0	0	1	0	0	0	0	0	0	0	0	0	0	0	0	0	0	0	0	0	0	0	0	0	0	0	0	0
DC28	0	0	0	0	0	0	0	0	0	0	0	0	0	0	0	0	0	0	0	0	0	0	1	0	0	0	0	0	0	0	0	0	0	0	0	0	0	0	0	0	0	0	0	0	0	0	0	0
DC30	0	0	0	0	0	0	0	0	0	0	0	0	0	0	0	0	0	0	0	0	0	0	1	0	0	0	0	0	0	0	0	0	0	0	0	0	0	0	0	0	0	0	1	0	0	0	0	0
DC37	0	0	0	0	0	0	0	1	1	0	0	0	0	0	0	0	0	1	0	1	0	0	0	0	0	0	0	0	0	0	0	0	0	0	1	0	0	0	0	0	0	0	0	0	0	0	1	1
DC38	1	0	0	0	1	1	1	0	0	0	0	1	0	1	0	1	1	0	0	0	1	1	1	1	1	0	1	0	1	0	0	1	0	0	0	1	0	0	1	0	1	0	1	1	0	0	0	1
DC40	0	0	0	0	0	1	0	0	0	0	0	1	0	0	0	1	1	0	0	0	1	1	0	0	1	0	0	0	1	0	0	1	0	0	0	0	0	0	1	0	1	0	0	0	0	0	0	1
DC42	0	0	0	0	0	0	0	0	0	0	0	0	0	0	0	0	0	0	0	0	0	1	0	0	0	0	0	0	0	0	0	0	0	0	0	0	0	0	0	0	0	0	0	0	0	0	0	0
DC44	1	0	0	0	0	1	0	0	0	0	1	1	0	1	0	1	1	0	0	1	1	0	1	1	0	0	0	0	0	0	0	0	0	0	0	1	0	0	1	0	1	0	1	1	0	0	0	0
DC46	1	0	0	0	0	1	1	0	1	0	1	0	0	0	0	1	0	0	0	0	1	0	0	0	0	0	0	0	0	0	0	0	0	0	0	0	0	0	1	0	0	0	0	0	0	0	0	0
DC47	0	0	0	0	0	0	1	0	0	0	1	0	0	0	0	0	0	0	0	0	0	0	0	0	0	0	1	0	0	0	0	0	0	0	0	0	1	0	0	0	1	0	0	0	0	0	0	0
DC48	0	0	0	0	0	0	0	0	0	0	0	0	0	1	0	0	0	0	0	0	0	0	0	1	1	0	0	0	0	0	0	0	0	0	0	0	0	0	0	0	0	0	0	1	0	0	0	0
DC49	0	0	0	0	0	0	0	0	0	0	0	0	0	1	0	0	0	0	0	0	0	0	1	0	0	0	0	0	0	0	0	0	0	0	0	0	0	0	0	0	0	0	0	0	0	0	0	0
DC51	0	0	0	0	0	0	0	0	0	0	0	0	0	0	0	0	0	0	0	0	0	0	0	1	0	0	0	0	0	0	0	0	0	0	0	0	0	0	0	0	0	0	0	1	0	0	0	0
DC52	0	0	0	0	0	0	1	0	0	0	1	0	0	0	0	1	0	0	0	0	1	0	1	0	1	0	1	0	1	1	0	0	1	0	1	0	0	0	1	0	1	0	0	0	0	0	1	0
DC53	0	0	0	0	0	0	0	1	0	0	0	0	0	0	0	0	0	1	0	1	0	0	1	0	0	0	0	0	0	0	0	0	0	0	1	0	0	0	0	0	0	0	1	0	0	1	1	1
DC57	0	0	0	0	0	0	0	0	1	0	0	0	0	0	0	0	0	0	0	1	0	0	1	0	0	0	0	0	0	0	0	0	0	0	0	0	0	0	0	0	0	0	0	0	0	0	0	0
DC6	0	0	0	0	0	1	1	0	0	0	0	0	0	1	0	0	0	0	0	0	0	0	1	1	1	0	1	1	1	0	0	0	0	0	0	0	0	0	0	0	0	0	0	0	0	0	0	1
DC64	0	1	0	0	0	0	0	0	1	0	0	0	0	0	0	1	0	0	0	0	1	0	1	1	0	0	0	0	0	0	0	0	0	0	0	0	0	0	1	0	0	0	0	1	1	0	0	0
DC67	0	0	0	0	0	0	0	0	1	0	0	0	0	0	0	1	0	0	0	0	1	0	0	0	0	0	0	0	0	0	0	0	0	0	0	0	0	0	1	0	0	0	0	0	0	0	0	0
DC68	0	0	0	0	0	0	0	0	0	0	0	0	0	0	0	0	0	0	0	0	0	0	0	0	0	0	0	0	0	0	0	0	0	0	0	0	0	0	0	0	0	0	0	1	0	0	0	0
DC7	0	1	1	0	0	0	0	0	0	1	1	0	0	0	0	1	0	0	0	0	1	0	0	1	0	0	0	0	0	0	0	0	0	0	1	0	0	0	1	0	1	0	0	0	0	0	0	1
DC70	0	0	0	0	0	0	0	0	0	0	0	0	0	0	0	0	0	0	0	0	0	0	0	1	0	0	0	0	0	0	0	0	0	0	0	0	0	0	0	0	0	0	0	0	0	0	0	0
DC71	0	0	0	0	0	0	0	0	0	0	0	0	0	0	0	0	0	0	0	0	0	0	0	1	0	0	0	0	0	0	0	0	0	0	0	0	0	0	0	0	0	0	0	0	0	0	0	0
DC73	0	0	0	0	0	1	0	0	1	0	0	0	0	0	0	0	0	1	0	1	0	0	1	1	0	0	0	0	0	0	0	0	0	0	0	1	0	0	0	0	0	0	0	0	0	0	1	1
DC77	1	0	0	0	0	0	1	1	0	0	1	1	0	0	0	0	0	0	0	0	0	0	0	0	0	0	1	0	0	0	0	0	1	0	0	1	0	0	0	0	1	0	1	0	0	0	0	0
DC78	1	0	0	0	0	0	1	1	0	0	1	1	0	0	0	0	0	0	0	0	0	0	0	0	0	0	1	0	0	0	0	0	1	0	0	1	0	0	0	0	1	0	1	0	0	0	0	0
DC84	1	0	0	1	0	0	1	1	0	0	1	0	1	1	0	0	0	0	0	1	0	0	1	1	0	0	1	0	0	0	0	0	1	0	0	0	1	1	0	0	1	0	1	1	0	0	0	0
DC86	0	0	0	0	0	1	1	0	0	0	0	0	0	0	0	0	0	0	0	0	0	0	0	0	0	0	0	0	0	0	0	0	0	0	0	0	0	0	0	0	0	0	0	0	0	0	0	0
DC89	0	0	0	0	0	0	0	0	0	0	0	0	0	0	0	0	0	0	0	0	0	0	0	0	0	0	0	0	0	0	0	0	0	0	0	0	0	0	0	0	0	0	0	1	0	0	0	0
DC92	0	0	0	0	0	0	0	0	0	0	0	0	0	0	0	0	0	0	0	0	0	0	0	0	1	0	0	0	0	0	0	0	0	0	0	1	0	0	0	0	0	0	0	1	0	0	0	0
DC93	0	1	0	0	0	0	0	0	0	0	0	0	0	0	0	0	0	0	0	0	0	0	0	1	0	0	0	0	0	0	0	0	0	0	0	0	0	0	0	0	0	0	0	0	0	0	0	0
DC95	0	0	0	0	0	1	0	0	0	0	0	1	0	0	0	0	0	0	0	0	0	0	1	0	0	0	0	0	0	0	0	0	0	0	0	0	0	0	0	0	0	0	0	0	0	0	0	0
DC97	0	0	0	0	0	0	1	0	0	0	0	1	0	0	0	0	0	0	0	0	0	0	0	0	0	0	1	0	0	0	0	0	0	0	0	0	0	0	0	0	0	0	0	0	0	0	0	0
DC98	0	0	0	0	0	0	0	1	0	0	0	0	0	0	0	0	0	1	0	0	0	0	0	0	0	0	0	0	0	0	0	0	0	0	0	0	0	0	0	0	0	0	0	0	0	0	0	0
DC99	0	0	0	0	0	0	0	0	0	0	0	0	0	0	0	0	0	0	0	0	0	0	0	0	0	0	0	0	0	0	0	0	0	0	1	0	0	0	0	0	0	0	0	0	0	0	0	0
DP11	0	0	0	0	0	0	0	0	0	0	1	0	0	0	0	0	0	0	0	0	0	0	0	0	0	0	0	0	0	0	0	0	0	0	0	0	0	0	0	0	1	0	0	0	0	0	0	0
DP13	0	1	0	0	1	0	0	0	0	0	0	0	0	0	0	0	0	0	0	0	0	0	0	0	0	0	0	0	0	0	0	0	0	0	0	0	0	0	0	0	0	1	0	1	0	0	0	0
DP14	0	0	0	0	0	0	0	0	0	0	0	0	0	0	0	0	0	0	0	0	0	0	0	1	0	0	0	0	0	0	0	0	0	0	0	0	0	0	0	0	0	0	0	0	0	0	0	0
DP16	0	0	0	0	0	0	0	0	0	0	0	0	0	0	0	0	0	0	0	0	0	0	0	1	0	0	0	0	0	0	0	0	0	0	0	0	0	0	0	0	0	0	0	0	0	0	0	0
DP17	0	0	0	0	0	0	0	0	0	0	0	0	0	0	0	0	0	0	0	0	0	0	0	0	0	0	0	0	0	0	0	0	0	0	0	0	0	0	0	0	0	0	0	1	0	0	0	0
DP18	0	0	0	0	0	0	0	0	0	0	0	0	0	0	0	0	0	0	0	0	0	0	0	0	0	0	0	0	0	0	0	0	0	0	0	0	0	0	0	0	0	0	0	1	0	0	0	0
DP19	0	1	0	0	0	0	0	0	0	0	0	0	0	0	0	0	0	0	0	0	0	0	0	0	0	0	0	0	0	0	0	0	0	0	0	0	0	0	0	0	0	0	0	1	1	0	0	0
DP21	0	1	0	0	0	0	0	0	0	0	0	0	0	0	0	0	0	0	0	0	0	0	0	0	0	0	0	0	0	0	0	0	0	0	0	0	0	0	0	0	0	0	0	1	1	0	0	0
DP23	0	1	0	1	0	0	0	0	0	0	0	0	0	0	0	0	0	0	0	0	0	0	0	1	0	0	0	0	0	0	0	0	0	0	0	0	0	0	0	0	0	0	0	1	0	0	0	0
DP28	0	0	1	0	0	0	0	0	0	0	0	0	0	0	0	0	0	0	0	0	0	0	0	0	0	0	0	0	0	0	0	0	0	0	0	0	0	0	0	0	1	0	0	0	0	0	0	0
DP29	0	0	0	0	0	0	0	0	0	0	0	0	0	0	0	0	0	0	0	0	0	0	0	0	1	0	0	0	0	0	0	0	0	0	0	0	0	0	0	0	0	0	0	0	0	0	0	0
DP3	0	0	0	0	1	0	0	0	0	0	0	0	0	0	0	0	0	0	0	0	0	0	1	0	0	0	0	0	0	0	0	0	0	0	0	0	0	0	0	0	0	1	0	0	0	0	0	0
DP31	1	0	0	0	0	0	0	0	0	0	0	0	0	0	0	0	0	0	0	0	0	0	0	0	0	0	0	0	0	0	0	0	0	0	0	1	0	0	0	0	0	0	0	0	0	0	0	0
DP33	0	0	0	0	0	0	0	0	0	0	0	0	0	0	0	0	0	0	0	0	0	0	0	0	1	0	0	0	0	0	0	0	0	0	0	0	0	0	0	0	0	0	0	0	0	0	0	0
DP36	0	0	0	0	1	0	0	0	0	0	0	0	0	0	0	0	0	0	0	0	0	0	1	1	0	0	0	0	0	0	0	0	0	0	0	0	0	0	0	0	0	0	0	1	0	0	0	0
DP38	0	0	0	0	0	0	0	0	0	0	1	0	0	0	0	0	0	0	0	0	0	0	0	0	0	0	0	0	1	0	0	0	0	0	0	0	0	0	0	0	1	0	0	0	0	0	0	0
DP39	0	0	0	0	0	0	0	0	0	0	0	0	0	0	0	0	0	0	0	0	0	0	0	0	0	0	0	0	0	0	0	0	0	0	0	0	0	0	0	0	0	0	0	1	0	0	0	0
DP4	0	0	0	0	0	0	0	0	0	0	0	0	0	0	0	0	0	0	0	0	0	0	1	1	0	0	0	0	0	0	0	0	1	0	0	0	0	0	0	0	0	0	1	1	0	0	0	0
DP44	0	0	0	0	0	1	1	0	0	0	0	0	0	0	0	0	0	0	0	0	0	0	0	0	0	0	1	0	0	0	0	0	0	0	0	0	0	0	0	0	0	0	0	0	0	0	0	0
DP5	0	0	0	0	0	0	0	0	0	0	0	0	0	0	0	0	0	0	0	0	0	0	1	0	0	1	0	0	0	0	0	0	0	0	1	0	0	0	0	0	0	0	0	1	1	0	0	0
DP50	0	0	0	0	0	0	0	0	0	0	0	0	0	0	0	0	0	0	0	0	0	0	0	0	0	0	0	0	0	0	0	0	0	0	0	0	0	0	0	0	0	0	0	1	0	0	0	0
DP51	0	0	0	0	0	0	0	0	0	0	0	0	0	0	0	0	0	0	0	0	0	0	0	0	0	0	0	0	0	0	0	0	0	0	0	0	0	0	0	0	0	0	0	1	0	0	0	0
DP53	0	0	0	0	0	0	0	0	0	0	0	1	0	0	0	0	0	0	0	0	0	0	0	0	0	0	0	0	0	0	0	0	0	0	0	0	0	0	0	0	0	0	0	0	0	0	0	0
DP57	0	0	0	0	0	0	0	0	0	0	0	0	0	0	0	0	0	0	0	0	0	0	0	0	0	0	0	0	0	0	0	0	0	0	0	0	0	0	0	0	0	0	0	1	0	0	0	0
DP58	0	0	0	0	0	0	0	0	1	0	0	0	0	0	0	0	0	0	0	0	0	0	0	0	0	0	0	0	0	0	0	0	0	0	1	0	0	0	0	0	0	0	0	0	0	0	0	0
DP6	0	0	0	0	0	0	0	0	0	0	0	0	0	0	0	0	0	0	0	0	0	0	0	0	0	0	0	0	1	0	0	0	0	0	1	0	0	0	0	0	0	0	0	1	0	0	0	0
DP62	0	0	0	0	0	0	0	0	0	0	1	0	0	0	0	0	0	0	0	0	0	0	0	0	0	0	0	0	0	0	0	0	0	0	0	0	0	0	0	0	1	0	0	0	0	0	0	0
DP69	0	0	0	0	1	0	0	0	0	0	0	0	0	0	0	0	0	0	0	0	0	0	0	0	0	0	0	0	0	0	0	0	0	0	0	0	0	0	0	0	0	0	0	0	0	0	0	0
DP7	0	1	0	0	0	0	0	0	0	0	0	0	0	0	0	0	0	0	0	0	0	0	1	1	0	0	0	0	0	0	0	0	0	0	0	0	0	0	0	0	0	0	0	0	0	0	0	0
DP70	0	0	0	0	1	0	0	0	0	0	0	0	0	0	0	0	0	0	0	0	0	0	0	0	0	0	0	0	0	0	0	0	0	0	0	0	0	0	0	0	0	0	0	0	0	0	0	0
DP77	0	1	0	0	0	0	0	0	0	0	0	0	0	0	0	0	0	0	0	0	0	0	0	1	0	0	0	0	0	0	0	0	0	0	0	0	0	0	0	0	0	0	0	0	0	0	0	0
DP9	0	0	0	0	0	1	0	0	0	0	0	0	0	0	0	0	0	0	0	0	0	0	0	1	0	0	0	0	0	0	0	0	0	0	0	0	0	0	0	0	0	0	0	0	0	0	0	0
DS3	0	0	0	0	1	0	0	0	0	0	0	0	0	0	0	0	0	0	0	0	0	0	0	0	0	0	0	0	0	0	0	0	0	0	0	0	0	0	0	0	0	1	0	0	0	0	0	0
DS7	0	0	0	0	0	0	0	0	0	0	0	0	0	0	0	0	0	0	0	0	0	0	1	0	0	0	0	0	0	0	0	0	0	0	0	0	0	0	0	0	0	0	0	0	0	0	0	0
DS9	0	0	0	0	0	0	0	0	0	0	0	0	0	0	0	0	0	0	0	0	0	0	1	0	0	0	0	0	0	0	0	0	0	0	0	0	0	0	0	0	0	0	0	0	0	0	0	0
